# Supplementary material for: Metastatic canine mammary carcinomas can be identified by a gene expression profile that partly overlaps with human breast cancer profiles
Source: BMC Cancer. 2010 Nov 9;10:618. doi: 10.1186/1471-2407-10-618 (PMC2994823; doi:10.1186/1471-2407-10-618)
Supplement: Additional file 2 — excel data sheet, gene list of differentially expressed genes in metastatic CMT, selection criteria included fold-change >2 or <-2 and q < 0.001 [file 1471-2407-10-618-S2.XLS]

## Sheet: Tabelle2
Affy ID	Gene Title	Gene Symbol	q-value	Fold-Change	non metastatic vs. Metastatic
CfaAffx.21661.1.S1_at	similar to glutathione S-transferase, theta 2	GSTT2	1.23646e-05	-18.1509	non metastatic down vs metastatic
CfaAffx.12654.1.S1_s_at	retinol binding protein 4, plasma	RBP4	0.000133267	-16.7746	non metastatic down vs metastatic
CfaAffx.10063.1.S1_at	solute carrier family 16, member 3 (monocarboxylic acid transporter 4)	SLC16A3	1.06086e-05	-13.7208	non metastatic down vs metastatic
CfaAffx.21786.1.S1_at	matrix metallopeptidase 11 (stromelysin 3)	MMP11	0.000206605	-12.9022	non metastatic down vs metastatic
CfaAffx.17917.1.S1_at	interferon stimulated exonuclease gene 20kDa	ISG20	1.69087e-05	-11.5373	non metastatic down vs metastatic
Cfa.19631.1.S1_at	protein regulator of cytokinesis 1	PRC1	0.000124667	-8.57899	non metastatic down vs metastatic
Cfa.1437.1.S1_at	cell division cycle 6 homolog (S. cerevisiae)	CDC6	5.90908e-06	-8.45032	non metastatic down vs metastatic
CfaAffx.25509.1.S1_at	non-SMC condensin I complex, subunit G	NCAPG	0.000161867	-8.4461	non metastatic down vs metastatic
Cfa.19487.1.S1_at	similar to G2/mitotic-specific cyclin B1	CCNB1	0.000623121	-8.36764	non metastatic down vs metastatic
CfaAffx.5187.1.S1_s_at	TTK protein kinase	TTK	0.000355926	-7.70467	non metastatic down vs metastatic
CfaAffx.9180.1.S1_s_at	potassium voltage-gated channel, Isk-related family, member 3	KCNE3	0.000606663	-7.69808	non metastatic down vs metastatic
CfaAffx.3983.1.S1_at	tissue factor pathway inhibitor 2	TFPI2	0.000502135	-7.57629	non metastatic down vs metastatic
Cfa.17141.1.S1_at	kinesin family member 15	KIF15	0.000178346	-7.46673	non metastatic down vs metastatic
CfaAffx.6465.1.S1_s_at	origin recognition complex, subunit 6 like (yeast)	ORC6L	8.02537e-05	-7.24963	non metastatic down vs metastatic
CfaAffx.21471.1.S1_at	serpin peptidase inhibitor, clade E (nexin, plasminogen activator inhibitor type	SERPINE1	0.000387408	-7.21451	non metastatic down vs metastatic
Cfa.20194.1.S1_s_at	NUF2, NDC80 kinetochore complex component, homolog (S. cerevisiae)	NUF2	0.000147715	-7.13819	non metastatic down vs metastatic
CfaAffx.8890.1.S1_at	thymidine kinase 1, soluble	TK1	0.000396435	-6.99621	non metastatic down vs metastatic
CfaAffx.2473.1.S1_at	squalene epoxidase	SQLE	4.21996e-05	-6.83575	non metastatic down vs metastatic
CfaAffx.6499.1.S1_at	SHC SH2-domain binding protein 1	SHCBP1	7.53292e-05	-6.69588	non metastatic down vs metastatic
Cfa.3414.1.A1_at	v-myb myeloblastosis viral oncogene homolog (avian)-like 2	MYBL2	0.000222422	-6.64942	non metastatic down vs metastatic
CfaAffx.19766.1.S1_s_at	coagulation factor C homolog, cochlin (Limulus polyphemus)	COCH	0.000720805	-6.6072	non metastatic down vs metastatic
CfaAffx.13286.1.S1_at	establishment of cohesion 1 homolog 2 (S. cerevisiae)	ESCO2	3.40268e-05	-6.59982	non metastatic down vs metastatic
CfaAffx.28131.1.S1_at	endothelial cell-specific molecule 1	ESM1	0.000328161	-6.5333	non metastatic down vs metastatic
Cfa.18508.1.S1_s_at	cyclin B2	CCNB2	0.000782751	-6.46102	non metastatic down vs metastatic
Cfa.322.1.S1_s_at	TPX2, microtubule-associated, homolog (Xenopus laevis)	TPX2	2.20038e-05	-6.41953	non metastatic down vs metastatic
CfaAffx.9657.1.S1_s_at	shugoshin-like 1 (S. pombe)	SGOL1	5.66739e-05	-6.02564	non metastatic down vs metastatic
CfaAffx.11580.1.S1_at	DEP domain containing 1B	DEPDC1B	0.000111405	-6.0224	non metastatic down vs metastatic
CfaAffx.7631.1.S1_s_at	centromere protein A	CENPA	0.000118361	-5.9896	non metastatic down vs metastatic
Cfa.18463.1.S1_s_at	aurora kinase A	AURKA	0.000121604	-5.85437	non metastatic down vs metastatic
CfaAffx.29929.1.S1_at	acyl-CoA thioesterase 7	ACOT7	0.00030516	-5.75672	non metastatic down vs metastatic
CfaAffx.7108.1.S1_at	cyclin A2	CCNA2	0.000965136	-5.74691	non metastatic down vs metastatic
CfaAffx.20006.1.S1_at	cell division cycle 2, G1 to S and G2 to M	CDC2	0.000334282	-5.70241	non metastatic down vs metastatic
Cfa.231.1.A1_at	cell division cycle associated 2	CDCA2	0.000312561	-5.68919	non metastatic down vs metastatic
Cfa.1475.1.S1_at	transglutaminase 2 (C polypeptide, protein-glutamine-gamma-glutamyltransferase)	TGM2	0.000680646	-5.68077	non metastatic down vs metastatic
CfaAffx.28162.1.S1_at	NDC80 homolog, kinetochore complex component (S. cerevisiae)	NDC80	0.000254759	-5.4992	non metastatic down vs metastatic
CfaAffx.11424.1.S1_at	extra spindle pole bodies homolog 1 (S. cerevisiae)	ESPL1	6.2271e-05	-5.46365	non metastatic down vs metastatic
Cfa.12906.1.A1_s_at	solute carrier family 39 (zinc transporter), member 8	SLC39A8	0.000617896	-5.41346	non metastatic down vs metastatic
Cfa.15293.1.A1_at	kinesin family member 23	KIF23	0.00077128	-5.40304	non metastatic down vs metastatic
CfaAffx.5317.1.S1_at	deoxycytidine kinase	DCK	2.43196e-05	-5.38988	non metastatic down vs metastatic
CfaAffx.9248.1.S1_at	procollagen-proline, 2-oxoglutarate 4-dioxygenase (proline 4-hydroxylase), alpha	P4HA3	5.47832e-05	-5.37038	non metastatic down vs metastatic
CfaAffx.2235.1.S1_at	defective in sister chromatid cohesion 1 homolog (S. cerevisiae)	DSCC1	3.04749e-05	-5.32589	non metastatic down vs metastatic
CfaAffx.16308.1.S1_s_at	tubulin, alpha 3e	TUBA3E	1.97595e-05	-5.32313	non metastatic down vs metastatic
CfaAffx.13791.1.S1_at	methylenetetrahydrofolate dehydrogenase (NADP+ dependent) 2, methenyltetrahydrof	MTHFD2	2.09603e-05	-5.30102	non metastatic down vs metastatic
CfaAffx.23752.1.S1_s_at	epithelial cell transforming sequence 2 oncogene	ECT2	0.000568577	-5.27106	non metastatic down vs metastatic
CfaAffx.13280.1.S1_s_at	PDZ binding kinase	PBK	0.000281002	-5.08177	non metastatic down vs metastatic
CfaAffx.27026.1.S1_s_at	polo-like kinase 1 (Drosophila)	PLK1	0.000468147	-5.05146	non metastatic down vs metastatic
CfaAffx.15029.1.S1_at	tetraspanin 4	TSPAN4	0.000872184	-5.04272	non metastatic down vs metastatic
Cfa.21063.1.S1_at	similar to Protein C21orf45	C21orf45	0.000201402	-4.97025	non metastatic down vs metastatic
CfaAffx.21868.1.S1_at	peptidylprolyl isomerase (cyclophilin)-like 5	PPIL5	2.37117e-05	-4.95983	non metastatic down vs metastatic
Cfa.12063.1.A1_at	solute carrier family 4, sodium borate transporter, member 11	SLC4A11	2.37117e-05	-4.94286	non metastatic down vs metastatic
Cfa.19571.1.S1_s_at	nucleolar and spindle associated protein 1	NUSAP1	8.85821e-05	-4.93632	non metastatic down vs metastatic
CfaAffx.8071.1.S1_at	minichromosome maintenance complex component 10	MCM10	0.000143925	-4.88503	non metastatic down vs metastatic
Cfa.4549.1.A1_at	baculoviral IAP repeat-containing 5	BIRC5	0.000343067	-4.88179	non metastatic down vs metastatic
CfaAffx.12430.1.S1_at	centromere protein H	CENPH	0.000818864	-4.8534	non metastatic down vs metastatic
CfaAffx.5845.1.S1_at	cell division cycle associated 8	CDCA8	1.47674e-05	-4.8217	non metastatic down vs metastatic
Cfa.19941.1.S1_s_at	minichromosome maintenance complex component 4	MCM4	0.00017838	-4.76991	non metastatic down vs metastatic
CfaAffx.2093.1.S1_at	G-2 and S-phase expressed 1	GTSE1	0.000372966	-4.7351	non metastatic down vs metastatic
CfaAffx.21576.1.S1_at	cell division cycle associated 5	CDCA5	2.20038e-05	-4.72986	non metastatic down vs metastatic
Cfa.85.1.S1_s_at	RAD51 homolog (RecA homolog, E. coli) (S. cerevisiae)	RAD51	0.000518297	-4.70118	non metastatic down vs metastatic
CfaAffx.8781.1.S1_s_at	non-SMC condensin II complex, subunit G2	NCAPG2	0.000226362	-4.66587	non metastatic down vs metastatic
CfaAffx.10818.1.S1_s_at	non-SMC condensin I complex, subunit H	NCAPH	5.92633e-05	-4.63356	non metastatic down vs metastatic
Cfa.10823.1.A1_s_at	folate hydrolase (prostate-specific membrane antigen) 1	FOLH1	0.000581203	-4.63175	non metastatic down vs metastatic
CfaAffx.4317.1.S1_s_at	centromere protein P	CENPP	0.000106384	-4.62276	non metastatic down vs metastatic
CfaAffx.26488.1.S1_at	similar to Zwilch	Zwilch	1.43689e-05	-4.56222	non metastatic down vs metastatic
CfaAffx.30639.1.S1_s_at	ATM interactor	ATMIN	0.000235168	-4.52206	non metastatic down vs metastatic
Cfa.10679.1.S1_a_at	DPH3, KTI11 homolog (S. cerevisiae)	DPH3	4.16735e-06	-4.50035	non metastatic down vs metastatic
CfaAffx.11953.1.S1_at	centromere protein K	CENPK	0.000139071	-4.49827	non metastatic down vs metastatic
CfaAffx.9177.1.S1_at	similar to CG9804-PA	CG9804-PA	9.96473e-05	-4.43831	non metastatic down vs metastatic
CfaAffx.4364.1.S1_s_at	maternal embryonic leucine zipper kinase	MELK	0.000239435	-4.41379	non metastatic down vs metastatic
CfaAffx.30591.1.S1_at	immediate early response 5-like	IER5L	0.000117897	-4.39543	non metastatic down vs metastatic
CfaAffx.14615.1.S1_at	coagulation factor II (thrombin) receptor-like 1	F2RL1	0.000106879	-4.39541	non metastatic down vs metastatic
CfaAffx.15058.1.S1_at	similar to bone morphogenetic protein 6	BMP6	0.000490169	-4.37066	non metastatic down vs metastatic
CfaAffx.11383.1.S1_s_at	Ras association (RalGDS/AF-6) domain family member 4	RASSF4	2.46852e-05	-4.27805	non metastatic down vs metastatic
CfaAffx.20470.1.S1_s_at	phosphatidylserine decarboxylase	PISD	0.000192511	-4.2397	non metastatic down vs metastatic
Cfa.3719.1.S1_s_at	glutaminyl-peptide cyclotransferase	QPCT	0.00063623	-4.23564	non metastatic down vs metastatic
CfaAffx.25205.1.S1_s_at	MAD2 mitotic arrest deficient-like 1 (yeast)	MAD2L1	0.000785624	-4.21277	non metastatic down vs metastatic
CfaAffx.20937.1.S1_at	tyrosine 3-monooxygenase/tryptophan 5-monooxygenase activation protein, gamma po	YWHAG	0.000602793	-4.19692	non metastatic down vs metastatic
CfaAffx.22478.1.S1_s_at	CDC45 cell division cycle 45-like (S. cerevisiae)	CDC45L	0.000420765	-4.16757	non metastatic down vs metastatic
CfaAffx.5276.1.S1_s_at	sorting nexin 10	SNX10	0.000943973	-4.15965	non metastatic down vs metastatic
CfaAffx.1747.1.S1_at	F-box protein 5	FBXO5	0.000465723	-4.15441	non metastatic down vs metastatic
CfaAffx.18433.1.S1_at	SPC25, NDC80 kinetochore complex component, homolog (S. cerevisiae)	SPC25	0.000499386	-4.12002	non metastatic down vs metastatic
CfaAffx.15203.1.S1_s_at	chromatin assembly factor 1, subunit B (p60)	CHAF1B	3.87313e-05	-4.09056	non metastatic down vs metastatic
Cfa.19990.1.S1_s_at	similar to chromosome 15 open reading frame 23	C15orf23	0.000565661	-4.08926	non metastatic down vs metastatic
Cfa.18780.1.S1_s_at	PRP3 pre-mRNA processing factor 3 homolog (S. cerevisiae)	PRPF3	1.38881e-05	-4.01145	non metastatic down vs metastatic
CfaAffx.17148.1.S1_s_at	activator of basal transcription 1	ABT1	0.00033286	-3.99055	non metastatic down vs metastatic
CfaAffx.6951.1.S1_at	SCL/TAL1 interrupting locus	STIL	9.85098e-05	-3.98482	non metastatic down vs metastatic
Cfa.20006.1.S1_s_at	similar to exonuclease NEF-sp	LOC81691	0.000592926	-3.95878	non metastatic down vs metastatic
Cfa.21584.1.S1_s_at	BCL2-associated transcription factor 1	BCLAF1	0.000187159	-3.91139	non metastatic down vs metastatic
Cfa.18144.1.S1_s_at	isoleucyl-tRNA synthetase	IARS	1.22733e-05	-3.88846	non metastatic down vs metastatic
CfaAffx.24613.1.S1_s_at	flap structure-specific endonuclease 1	FEN1	1.22733e-05	-3.83108	non metastatic down vs metastatic
CfaAffx.17004.1.S1_s_at	centrosomal protein 72kDa	CEP72	6.16721e-05	-3.81508	non metastatic down vs metastatic
CfaAffx.7838.1.S1_s_at	CD300 molecule-like family member f	CD300LF	0.000686816	-3.80226	non metastatic down vs metastatic
CfaAffx.6762.1.S1_s_at	polo-like kinase 4 (Drosophila)	PLK4	0.000531938	-3.76375	non metastatic down vs metastatic
CfaAffx.15493.1.S1_s_at	similar to anti-silencing function 1B	ASF1B	0.000311445	-3.75074	non metastatic down vs metastatic
CfaAffx.23427.1.S1_s_at	similar to Ig lambda chain V-I region BL2 precursor	LOC129021	0.000313874	-3.74448	non metastatic down vs metastatic
CfaAffx.26239.1.S1_at	excision repair cross-complementing rodent repair deficiency, complementation gr	ERCC6L	0.000609116	-3.72638	non metastatic down vs metastatic
CfaAffx.31154.1.S1_at	centromere protein T	CENPT	7.95721e-05	-3.70382	non metastatic down vs metastatic
CfaAffx.17386.1.S1_s_at	uracil-DNA glycosylase	UNG	0.000533676	-3.69617	non metastatic down vs metastatic
Cfa.4092.1.S1_at	MIF4G domain containing	MIF4GD	7.75551e-06	-3.68726	non metastatic down vs metastatic
CfaAffx.24152.1.S1_s_at	2',3'-cyclic nucleotide 3' phosphodiesterase	CNP	0.000155791	-3.66711	non metastatic down vs metastatic
Cfa.20425.1.S1_at	cyclin E1	CCNE1	1.79834e-05	-3.63831	non metastatic down vs metastatic
CfaAffx.25383.1.S1_at	similar to RS21-C6 protein	RS21-C6 protein	0.00017369	-3.61793	non metastatic down vs metastatic
Cfa.20054.1.S1_s_at	similar to Cytochrome P450 51A1 (CYPLI) (P450LI) (Sterol 14-alpha demethylase) (	CYP51A1	0.000281062	-3.6083	non metastatic down vs metastatic
CfaAffx.3292.1.S1_at	triggering receptor expressed on myeloid cells 1	TREM1	0.00094018	-3.60214	non metastatic down vs metastatic
Cfa.21239.1.S1_s_at	procollagen-proline, 2-oxoglutarate 4-dioxygenase (proline 4-hydroxylase), alpha	P4HA1	0.000429879	-3.59495	non metastatic down vs metastatic
CfaAffx.3765.1.S1_s_at	COMM domain containing 8	COMMD8	1.66803e-05	-3.56036	non metastatic down vs metastatic
CfaAffx.23012.1.S1_at	Wolf-Hirschhorn syndrome candidate 1	WHSC1	0.000451596	-3.5537	non metastatic down vs metastatic
Cfa.6525.2.A1_s_at	similar to CG4025-PA	CG4025-PA	0.000278617	-3.5497	non metastatic down vs metastatic
CfaAffx.3459.1.S1_at	minichromosome maintenance complex component 5	MCM5	0.000376502	-3.54567	non metastatic down vs metastatic
CfaAffx.21683.1.S1_at	CUB domain containing protein 1	CDCP1	0.000477195	-3.5453	non metastatic down vs metastatic
Cfa.4663.1.S1_s_at	adaptor-related protein complex 2, beta 1 subunit	AP2B1	0.000533921	-3.54302	non metastatic down vs metastatic
CfaAffx.474.1.S1_at	COMM domain containing 6	COMMD6	0.000235168	-3.53896	non metastatic down vs metastatic
Cfa.11970.1.A1_s_at	serine/threonine kinase 4	STK4	0.000229567	-3.52677	non metastatic down vs metastatic
CfaAffx.4735.1.S1_at	ubiquitin-conjugating enzyme E2S	UBE2S	0.000293506	-3.50713	non metastatic down vs metastatic
CfaAffx.26814.1.S1_at	SPC24, NDC80 kinetochore complex component, homolog (S. cerevisiae)	SPC24	0.000167002	-3.50506	non metastatic down vs metastatic
CfaAffx.19073.1.S1_at	GPN-loop GTPase 2	GPN2	4.46208e-06	-3.49063	non metastatic down vs metastatic
CfaAffx.3845.1.S1_s_at	tec protein tyrosine kinase	TEC	0.00027514	-3.48857	non metastatic down vs metastatic
CfaAffx.19087.1.S1_s_at	solute carrier family 26, member 6	SLC26A6	9.01928e-05	-3.45828	non metastatic down vs metastatic
Cfa.15283.1.A1_at	ATPase, class V, type 10D	ATP10D	1.23646e-05	-3.44204	non metastatic down vs metastatic
Cfa.18349.1.S1_at	methyltransferase 10 domain containing	METT10D	4.16735e-06	-3.43724	non metastatic down vs metastatic
CfaAffx.11922.1.S1_s_at	StAR-related lipid transfer (START) domain containing 4	STARD4	1.38881e-05	-3.43377	non metastatic down vs metastatic
CfaAffx.20046.1.S1_s_at	transferrin receptor (p90, CD71)	TFRC	0.000700646	-3.42077	non metastatic down vs metastatic
Cfa.17889.1.S1_s_at	nuclear prelamin A recognition factor	NARF	0.000121032	-3.4062	non metastatic down vs metastatic
Cfa.17911.1.S1_s_at	leucine-rich PPR-motif containing	LRPPRC	0.000402273	-3.39141	non metastatic down vs metastatic
CfaAffx.22747.1.S1_s_at	ERO1-like (S. cerevisiae)	ERO1L	0.000305849	-3.38286	non metastatic down vs metastatic
Cfa.20666.1.S1_s_at	RAD21 homolog (S. pombe)	RAD21	0.000323225	-3.38078	non metastatic down vs metastatic
CfaAffx.8309.1.S1_s_at	diaphanous homolog 3 (Drosophila)	DIAPH3	0.000620839	-3.37373	non metastatic down vs metastatic
CfaAffx.27241.1.S1_s_at	vaccinia related kinase 1	VRK1	9.20509e-05	-3.37343	non metastatic down vs metastatic
Cfa.8412.1.S1_at	centrosomal protein 76kDa	CEP76	0.000103177	-3.37253	non metastatic down vs metastatic
CfaAffx.2073.1.S1_at	1-acylglycerol-3-phosphate O-acyltransferase 4 (lysophosphatidic acid acyltransf	AGPAT4	0.000334282	-3.37072	non metastatic down vs metastatic
CfaAffx.1386.1.S1_at	methyltransferase like 1	METTL1	0.000574595	-3.35123	non metastatic down vs metastatic
Cfa.6832.1.A1_at	solute carrier family 2 (facilitated glucose transporter), member 6	SLC2A6	5.67523e-05	-3.34545	non metastatic down vs metastatic
Cfa.468.1.S1_s_at	NudC domain containing 1	NUDCD1	1.43689e-05	-3.3383	non metastatic down vs metastatic
CfaAffx.30492.1.S1_at	GINS complex subunit 2 (Psf2 homolog)	GINS2	0.000410925	-3.32253	non metastatic down vs metastatic
CfaAffx.23160.1.S1_at	cytidine deaminase	CDA	0.000402851	-3.30391	non metastatic down vs metastatic
Cfa.18408.1.S1_s_at	protein phosphatase 2 (formerly 2A), regulatory subunit A, beta isoform	PPP2R1B	0.000223079	-3.29945	non metastatic down vs metastatic
Cfa.17323.1.S1_s_at	nucleoporin 93kDa	NUP93	7.21029e-05	-3.27147	non metastatic down vs metastatic
CfaAffx.14260.1.S1_s_at	OTU domain containing 6B	OTUD6B	0.000592139	-3.251	non metastatic down vs metastatic
CfaAffx.10563.1.S1_at	PRELI domain containing 2	PRELID2	0.000444333	-3.25037	non metastatic down vs metastatic
CfaAffx.738.1.S1_x_at	GINS complex subunit 1 (Psf1 homolog)	GINS1	0.000177003	-3.24697	non metastatic down vs metastatic
Cfa.3736.1.S1_s_at	neuroblastoma RAS viral (v-ras) oncogene homolog	NRAS	0.000156836	-3.24335	non metastatic down vs metastatic
CfaAffx.18496.1.S1_at	solute carrier family 19 (folate transporter), member 1	SLC19A1	9.14988e-06	-3.24198	non metastatic down vs metastatic
CfaAffx.600.1.S1_at	serine/threonine/tyrosine interacting protein	STYX	0.000494843	-3.24045	non metastatic down vs metastatic
Cfa.20904.1.S1_s_at	acetyl-Coenzyme A acetyltransferase 2	ACAT2	7.71411e-05	-3.23249	non metastatic down vs metastatic
CfaAffx.14608.1.S1_s_at	DNA cross-link repair 1B (PSO2 homolog, S. cerevisiae)	DCLRE1B	0.000590097	-3.23128	non metastatic down vs metastatic
Cfa.21039.1.S1_s_at	serine/threonine kinase 11	STK11	6.20103e-05	-3.21795	non metastatic down vs metastatic
CfaAffx.23845.1.S1_s_at	similar to sarcoma antigen NY-SAR-48 isoform a	HAUS8	3.18719e-05	-3.21045	non metastatic down vs metastatic
CfaAffx.29806.1.S1_at	mitochondrial ribosomal protein S34	MRPS34	0.000121032	-3.20889	non metastatic down vs metastatic
Cfa.1126.1.S1_s_at	cancer susceptibility candidate 5	CASC5	0.00073238	-3.18368	non metastatic down vs metastatic
Cfa.21180.1.S1_s_at	centromere protein C 1	CENPC1	1.97278e-05	-3.18268	non metastatic down vs metastatic
Cfa.6777.1.S1_s_at	ethanolamine kinase 2	ETNK2	0.000802856	-3.1816	non metastatic down vs metastatic
Cfa.21020.1.S1_s_at	DnaJ (Hsp40) homolog, subfamily C, member 2	DNAJC2	2.99601e-06	-3.17353	non metastatic down vs metastatic
CfaAffx.2202.1.S1_at	interferon regulatory factor 1	IRF1	0.000393193	-3.16015	non metastatic down vs metastatic
Cfa.11380.1.A1_at	dolichol kinase	DOLK	0.000568454	-3.1425	non metastatic down vs metastatic
CfaAffx.7630.1.S1_s_at	abhydrolase domain containing 5	ABHD5	0.000177003	-3.1377	non metastatic down vs metastatic
Cfa.11661.1.A1_s_at	ubiquitin-conjugating enzyme E2, J1 (UBC6 homolog, yeast)	UBE2J1	0.000278617	-3.13238	non metastatic down vs metastatic
CfaAffx.7939.1.S1_at	cell growth regulator with EF-hand domain 1	CGREF1	0.000162579	-3.12732	non metastatic down vs metastatic
CfaAffx.24312.1.S1_s_at	similar to R53.5	R53.5	0.000152672	-3.12216	non metastatic down vs metastatic
CfaAffx.16413.1.S1_at	tyrosyl-tRNA synthetase 2, mitochondrial	YARS2	2.1134e-05	-3.09998	non metastatic down vs metastatic
CfaAffx.14723.1.S1_at	dpy-19-like 4 (C. elegans)	DPY19L4	8.65407e-05	-3.0981	non metastatic down vs metastatic
Cfa.18376.1.S1_at	baculoviral IAP repeat-containing 3	BIRC3	0.00060771	-3.09433	non metastatic down vs metastatic
Cfa.18010.1.S1_s_at	CHK2 checkpoint homolog (S. pombe)	CHEK2	0.000314369	-3.09394	non metastatic down vs metastatic
CfaAffx.16314.1.S1_s_at	geminin, DNA replication inhibitor	GMNN	0.00028225	-3.0848	non metastatic down vs metastatic
CfaAffx.24324.1.S1_s_at	tetraspanin 14	TSPAN14	0.000574595	-3.07657	non metastatic down vs metastatic
CfaAffx.18548.1.S1_s_at	coiled-coil domain containing 117	CCDC117	9.99476e-05	-3.07182	non metastatic down vs metastatic
CfaAffx.26063.1.S1_at	similar to CG3408-PA	CG3408-PA	0.000188896	-3.04915	non metastatic down vs metastatic
CfaAffx.30647.1.S1_at	spindle assembly 6 homolog (C. elegans)	SASS6	5.2776e-05	-3.04331	non metastatic down vs metastatic
CfaAffx.27780.1.S1_at	dual specificity phosphatase 14	DUSP14	2.85869e-05	-3.03355	non metastatic down vs metastatic
Cfa.14188.1.A1_a_at	replication factor C (activator 1) 3, 38kDa	RFC3	2.09603e-05	-3.03253	non metastatic down vs metastatic
CfaAffx.3132.1.S1_s_at	transmembrane protein 209	TMEM209	0.000163666	-3.03028	non metastatic down vs metastatic
CfaAffx.14947.1.S1_at	adenosine deaminase	ADA	0.000533162	-3.00242	non metastatic down vs metastatic
CfaAffx.12224.1.S1_at	phosphoinositide-3-kinase, catalytic, beta polypeptide	PIK3CB	2.02806e-05	-3.00216	non metastatic down vs metastatic
CfaAffx.31094.1.S1_s_at	synovial sarcoma, X breakpoint 2 interacting protein	SSX2IP	0.000362357	-2.99782	non metastatic down vs metastatic
CfaAffx.24708.1.S1_at	lin-9 homolog (C. elegans)	LIN9	4.58661e-06	-2.9926	non metastatic down vs metastatic
Cfa.10513.1.A1_at	intercellular adhesion molecule 2	ICAM2	0.000420765	-2.98902	non metastatic down vs metastatic
CfaAffx.22815.1.S1_s_at	similar to myo-inositol 1-phosphate synthase A1	ISYNA1	0.000299782	-2.98739	non metastatic down vs metastatic
Cfa.15640.1.A1_s_at	chromobox homolog 5 (HP1 alpha homolog, Drosophila)	CBX5	0.000264202	-2.9839	non metastatic down vs metastatic
Cfa.21045.1.S1_s_at	thymopoietin	TMPO	0.000114682	-2.98084	non metastatic down vs metastatic
Cfa.18131.1.S1_s_at	heat shock 105kDa/110kDa protein 1	HSPH1	0.000468976	-2.97437	non metastatic down vs metastatic
Cfa.20057.1.S1_s_at	kinesin family member 18A	KIF18A	0.000207502	-2.97129	non metastatic down vs metastatic
CfaAffx.20531.1.S1_s_at	similar to Membrane-bound transcription factor site 2 protease (S2P endopeptidas	MBTPS2	3.0056e-05	-2.95817	non metastatic down vs metastatic
CfaAffx.22584.1.S1_s_at	DnaJ (Hsp40) homolog, subfamily C, member 9	DNAJC9	1.43689e-05	-2.95624	non metastatic down vs metastatic
CfaAffx.21653.1.S1_s_at	FK506 binding protein 3, 25kDa	FKBP3	0.000200444	-2.95548	non metastatic down vs metastatic
Cfa.18455.1.S1_s_at	ATP citrate lyase	ACLY	0.000192511	-2.95539	non metastatic down vs metastatic
CfaAffx.22856.1.S1_s_at	SKI-like oncogene	SKIL	8.24976e-05	-2.9526	non metastatic down vs metastatic
CfaAffx.24158.1.S1_s_at	exonuclease 1	EXO1	0.000603204	-2.94362	non metastatic down vs metastatic
Cfa.15094.1.S1_at	non-metastatic cells 1, protein (NM23A) expressed in /// NME1-NME2	NME1	7.10899e-05	-2.94174	non metastatic down vs metastatic
CfaAffx.1261.1.S1_s_at	serine hydroxymethyltransferase 2 (mitochondrial)	SHMT2	5.27221e-05	-2.93926	non metastatic down vs metastatic
CfaAffx.15646.1.S1_s_at	signal transducer and activator of transcription 4	STAT4	0.000603204	-2.93623	non metastatic down vs metastatic
Cfa.7788.1.A1_s_at	phosphatidylglycerophosphate synthase 1	PGS1	2.09603e-05	-2.92524	non metastatic down vs metastatic
CfaAffx.6562.1.S1_at	Gen homolog 1, endonuclease (Drosophila)	GEN1	0.000503622	-2.92291	non metastatic down vs metastatic
CfaAffx.20898.1.S1_s_at	similar to ADP-ribosylation factor 2	ARL2	0.000323224	-2.91714	non metastatic down vs metastatic
CfaAffx.28106.1.S1_at	v-yes-1 Yamaguchi sarcoma viral oncogene homolog 1	YES1	0.000497879	-2.91283	non metastatic down vs metastatic
CfaAffx.16348.1.S1_at	HIV-1 Rev binding protein	HRB	0.00027374	-2.89212	non metastatic down vs metastatic
Cfa.17896.1.S1_s_at	CDC5 cell division cycle 5-like (S. pombe)	CDC5L	0.000433712	-2.87965	non metastatic down vs metastatic
Cfa.17359.1.S1_at	THAP domain containing 5	THAP5	4.00016e-05	-2.86279	non metastatic down vs metastatic
CfaAffx.15080.1.S1_at	translocase of outer mitochondrial membrane 34	TOMM34	0.000995907	-2.86216	non metastatic down vs metastatic
CfaAffx.15382.1.S1_at	dual-specificity tyrosine-(Y)-phosphorylation regulated kinase 1A	DYRK1A	9.96336e-05	-2.85301	non metastatic down vs metastatic
Cfa.19466.1.S1_s_at	zinc finger protein 367	ZNF367	0.000102626	-2.84104	non metastatic down vs metastatic
CfaAffx.7221.1.S1_s_at	solute carrier family 1 (neutral amino acid transporter), member 5	SLC1A5	0.000791918	-2.83757	non metastatic down vs metastatic
CfaAffx.12827.1.S1_s_at	similar to basic FGF-repressed Zic binding protein isoform a	UQCC	0.000943278	-2.83365	non metastatic down vs metastatic
Cfa.18573.1.S1_at	coiled-coil domain containing 99	CCDC99	0.000281002	-2.83147	non metastatic down vs metastatic
CfaAffx.19687.1.S1_at	similar to MRG-binding protein	C20orf20	7.13146e-05	-2.83095	non metastatic down vs metastatic
CfaAffx.8936.1.S1_at	G protein-coupled receptor 180	GPR180	0.000156526	-2.82907	non metastatic down vs metastatic
CfaAffx.29572.1.S1_s_at	potassium channel tetramerisation domain containing 5	KCTD5	5.6217e-05	-2.82693	non metastatic down vs metastatic
CfaAffx.16993.1.S1_at	similar to pyroglutamyl-peptidase I /// similar to pyroglutamyl-peptidase I	PGPEP1	0.000913658	-2.82602	non metastatic down vs metastatic
CfaAffx.9824.1.S1_at	zinc finger, matrin type 2	ZMAT2	0.000613488	-2.82186	non metastatic down vs metastatic
Cfa.18685.1.S1_s_at	methylenetetrahydrofolate dehydrogenase (NADP+ dependent) 1, methenyltetrahydrof	MTHFD1	0.000339127	-2.81565	non metastatic down vs metastatic
CfaAffx.28078.1.S1_s_at	SIVA1, apoptosis-inducing factor	SIVA1	5.92633e-05	-2.80857	non metastatic down vs metastatic
CfaAffx.12012.1.S1_at	general transcription factor IIH, polypeptide 3, 34kDa	GTF2H3	0.000292172	-2.79948	non metastatic down vs metastatic
Cfa.21178.2.S1_a_at	CSE1 chromosome segregation 1-like (yeast)	CSE1L	0.000355463	-2.79813	non metastatic down vs metastatic
Cfa.7110.1.A1_s_at	NADH dehydrogenase (ubiquinone) 1 alpha subcomplex, assembly factor 2	NDUFAF2	1.64724e-06	-2.79602	non metastatic down vs metastatic
CfaAffx.16462.1.S1_at	RNA (guanine-9-) methyltransferase domain containing 2	RG9MTD2	0.000373907	-2.79507	non metastatic down vs metastatic
Cfa.18833.1.S1_s_at	retinoic acid induced 14	RAI14	0.000667934	-2.79306	non metastatic down vs metastatic
Cfa.7822.1.A1_s_at	DnaJ (Hsp40) homolog, subfamily C, member 3	DNAJC3	0.00033286	-2.7891	non metastatic down vs metastatic
CfaAffx.29869.1.S1_s_at	hematological and neurological expressed 1-like	HN1L	0.000533162	-2.77903	non metastatic down vs metastatic
CfaAffx.29633.1.S1_s_at	growth arrest and DNA-damage-inducible, beta	GADD45B	0.000952935	-2.77813	non metastatic down vs metastatic
Cfa.18695.1.S1_s_at	replication protein A1, 70kDa	RPA1	3.52217e-05	-2.76641	non metastatic down vs metastatic
CfaAffx.22249.1.S1_at	dual specificity phosphatase 19	DUSP19	0.000162579	-2.75434	non metastatic down vs metastatic
Cfa.14196.1.A1_at	piwi-like 4 (Drosophila)	PIWIL4	0.000126865	-2.7448	non metastatic down vs metastatic
CfaAffx.5303.1.S1_at	G-rich RNA sequence binding factor 1	GRSF1	9.33141e-05	-2.74134	non metastatic down vs metastatic
Cfa.17368.1.S1_s_at	serine/threonine kinase 3 (STE20 homolog, yeast)	STK3	0.000119771	-2.73322	non metastatic down vs metastatic
Cfa.17360.1.S1_s_at	farnesyltransferase, CAAX box, beta	FNTB	0.00032972	-2.73055	non metastatic down vs metastatic
Cfa.19618.1.S1_s_at	dyskeratosis congenita 1, dyskerin	DKC1	0.000119841	-2.72629	non metastatic down vs metastatic
CfaAffx.15464.1.S1_s_at	WD repeat domain 51A	WDR51A	0.000342283	-2.72478	non metastatic down vs metastatic
CfaAffx.28075.1.S1_at	similar to Thymidylate synthase (TS) (TSase)	TYMS	0.000555123	-2.72331	non metastatic down vs metastatic
CfaAffx.8716.1.S1_at	solute carrier family 4 (anion exchanger), member 1, adaptor protein	SLC4A1AP	7.75551e-06	-2.71412	non metastatic down vs metastatic
CfaAffx.7499.1.S1_s_at	microtubule associated serine/threonine kinase-like	MASTL	6.32885e-05	-2.70506	non metastatic down vs metastatic
CfaAffx.13490.1.S1_at	GA binding protein transcription factor, alpha subunit 60kDa	GABPA	0.000355746	-2.69182	non metastatic down vs metastatic
Cfa.4098.1.S1_s_at	hyaluronoglucosaminidase 2	HYAL2	0.00080888	-2.68249	non metastatic down vs metastatic
CfaAffx.16421.1.S1_at	lysophosphatidylcholine acyltransferase 1	LPCAT1	7.44647e-05	-2.67764	non metastatic down vs metastatic
CfaAffx.24055.1.S1_s_at	STAM binding protein-like 1	STAMBPL1	0.000221697	-2.67637	non metastatic down vs metastatic
Cfa.8476.1.S1_s_at	pallidin homolog (mouse)	PLDN	0.000263104	-2.67618	non metastatic down vs metastatic
Cfa.20314.1.S1_s_at	Rho GTPase activating protein 29	ARHGAP29	0.000740611	-2.67594	non metastatic down vs metastatic
Cfa.20704.1.S1_at	ubiquitin-conjugating enzyme E2T (putative)	UBE2T	0.000221843	-2.66469	non metastatic down vs metastatic
Cfa.6728.1.S1_at	WD repeat domain 68	WDR68	1.30485e-05	-2.66409	non metastatic down vs metastatic
CfaAffx.1904.1.S1_s_at	transmembrane protein 181	TMEM181	3.95564e-05	-2.66254	non metastatic down vs metastatic
CfaAffx.16356.1.S1_s_at	heat shock 60kDa protein 1 (chaperonin) /// similar to 60 kDa heat shock protein	HSPD1	3.82392e-05	-2.66162	non metastatic down vs metastatic
CfaAffx.25156.1.S1_at	sorting nexin 8	SNX8	0.000435079	-2.64933	non metastatic down vs metastatic
Cfa.9384.1.S1_s_at	arginase, type II	ARG2	0.000891993	-2.64308	non metastatic down vs metastatic
Cfa.21122.1.S1_s_at	similar to amyotrophic lateral sclerosis 2 (juvenile) chromosome region, candida	PARD3B	0.00078532	-2.64258	non metastatic down vs metastatic
Cfa.1802.1.S1_at	dolichyl-phosphate mannosyltransferase polypeptide 1, catalytic subunit	DPM1	0.000590191	-2.62753	non metastatic down vs metastatic
Cfa.16380.2.A1_at	eukaryotic translation initiation factor 2C, 2	EIF2C2	0.000473013	-2.61735	non metastatic down vs metastatic
CfaAffx.11283.1.S1_at	mesoderm induction early response 1, family member 3	MIER3	0.000519844	-2.61141	non metastatic down vs metastatic
CfaAffx.13495.1.S1_s_at	sorting nexin 16	SNX16	0.000127517	-2.61096	non metastatic down vs metastatic
Cfa.19965.1.S1_s_at	AFG3 ATPase family gene 3-like 2 (yeast)	AFG3L2	0.000355463	-2.60526	non metastatic down vs metastatic
CfaAffx.1307.1.S1_s_at	HBS1-like (S. cerevisiae)	HBS1L	1.30485e-05	-2.60404	non metastatic down vs metastatic
Cfa.11314.1.A1_at	transcription factor B1, mitochondrial	TFB1M	0.000305364	-2.60291	non metastatic down vs metastatic
Cfa.20738.1.S1_s_at	PRP6 pre-mRNA processing factor 6 homolog (S. cerevisiae)	PRPF6	0.000394942	-2.59516	non metastatic down vs metastatic
Cfa.9641.1.A1_at	peptidylprolyl isomerase (cyclophilin)-like 1	PPIL1	5.92633e-05	-2.5913	non metastatic down vs metastatic
Cfa.3766.1.S1_at	calnexin	CANX	9.99476e-05	-2.58919	non metastatic down vs metastatic
CfaAffx.31047.1.S1_at	mitochondrial ribosome recycling factor	MRRF	0.000228248	-2.58577	non metastatic down vs metastatic
CfaAffx.11289.1.S1_s_at	acetoacetyl-CoA synthetase	AACS	0.000357841	-2.57688	non metastatic down vs metastatic
CfaAffx.11815.1.S1_at	serologically defined colon cancer antigen 10	SDCCAG10	9.39837e-06	-2.57436	non metastatic down vs metastatic
CfaAffx.25565.1.S1_at	sideroflexin 1	SFXN1	0.000991241	-2.57331	non metastatic down vs metastatic
CfaAffx.2427.1.S1_s_at	BCL2-antagonist/killer 1	Bak1	0.000850241	-2.57013	non metastatic down vs metastatic
CfaAffx.11480.1.S1_at	zinc finger protein 740	ZNF740	0.00052871	-2.56497	non metastatic down vs metastatic
Cfa.16913.1.S1_s_at	similar to chromosome 2 open reading frame 7	C2orf7	4.96307e-05	-2.56445	non metastatic down vs metastatic
CfaAffx.25659.1.S1_s_at	apoptosis-inducing, TAF9-like domain 1	APITD1	0.000287891	-2.56121	non metastatic down vs metastatic
Cfa.301.1.A1_at	hypothetical LOC475096 /// non-SMC element 2, MMS21 homolog (S. cerevisiae)	NSMCE2	9.8145e-05	-2.5558	non metastatic down vs metastatic
Cfa.19610.1.S1_s_at	solute carrier family 30 (zinc transporter), member 6	SLC30A6	0.000239522	-2.55445	non metastatic down vs metastatic
CfaAffx.8562.1.S1_at	solute carrier family 25, member 38	SLC25A38	0.000466502	-2.54588	non metastatic down vs metastatic
CfaAffx.4099.1.S1_at	endoplasmic reticulum metallopeptidase 1	ERMP1	0.000321087	-2.54572	non metastatic down vs metastatic
Cfa.15925.1.S1_at	mitochondrial ribosomal protein L13	MRPL13	3.12974e-05	-2.53212	non metastatic down vs metastatic
Cfa.20895.1.S1_s_at	solute carrier family 17 (anion/sugar transporter), member 5	SLC17A5	0.000653236	-2.52507	non metastatic down vs metastatic
CfaAffx.8648.1.S1_s_at	jumonji domain containing 6	JMJD6	0.000164809	-2.51916	non metastatic down vs metastatic
CfaAffx.2377.1.S1_s_at	WD repeat domain 67	WDR67	0.000271471	-2.50965	non metastatic down vs metastatic
CfaAffx.1913.1.S1_s_at	solute carrier family 25, member 32	SLC25A32	1.66524e-05	-2.50894	non metastatic down vs metastatic
CfaAffx.27781.1.S1_s_at	similar to ATP-dependent RNA helicase ROK1 isoform a	DDX52	0.000164809	-2.5008	non metastatic down vs metastatic
CfaAffx.21882.1.S1_at	integrin, alpha 4 (antigen CD49D, alpha 4 subunit of VLA-4 receptor)	ITGA4	0.000931197	-2.50059	non metastatic down vs metastatic
CfaAffx.24935.1.S1_s_at	structural maintenance of chromosomes 1A	SMC1A	0.000334282	-2.49236	non metastatic down vs metastatic
CfaAffx.27687.1.S1_s_at	similar to Centrosomal protein of 110 kDa (Cep110 protein)	CEP110	4.76308e-05	-2.48492	non metastatic down vs metastatic
Cfa.18354.1.S1_s_at	syntaxin 12	STX12	0.000456296	-2.48169	non metastatic down vs metastatic
CfaAffx.7382.1.S1_s_at	polymerase (RNA) II (DNA directed) polypeptide D	POLR2D	2.88318e-05	-2.47868	non metastatic down vs metastatic
CfaAffx.14073.1.S1_s_at	similar to arginine/serine-rich coiled-coil 1 /// similar to arginine/serine-ric	RSRC1	0.000643053	-2.47488	non metastatic down vs metastatic
CfaAffx.30459.1.S1_at	uridine-cytidine kinase 1	UCK1	0.000306267	-2.47238	non metastatic down vs metastatic
CfaAffx.20229.1.S1_at	activating transcription factor 6	ATF6	2.38275e-06	-2.47201	non metastatic down vs metastatic
CfaAffx.15265.1.S1_s_at	pseudouridylate synthase 7 homolog (S. cerevisiae)-like	PUS7L	4.00528e-05	-2.47099	non metastatic down vs metastatic
Cfa.21552.1.S1_s_at	protein phosphatase 1G (formerly 2C), magnesium-dependent, gamma isoform	PPM1G	0.0007484	-2.47027	non metastatic down vs metastatic
CfaAffx.13809.1.S1_s_at	BTB and CNC homology 1, basic leucine zipper transcription factor 1	BACH1	0.000197413	-2.46287	non metastatic down vs metastatic
CfaAffx.8672.1.S1_s_at	minichromosome maintenance complex component 6	MCM6	0.000789233	-2.46008	non metastatic down vs metastatic
CfaAffx.18265.1.S1_at	acidic (leucine-rich) nuclear phosphoprotein 32 family, member E	ANP32E	4.15763e-06	-2.45778	non metastatic down vs metastatic
CfaAffx.20833.1.S1_s_at	transmembrane protein 120A	TMEM120A	0.000383508	-2.45646	non metastatic down vs metastatic
Cfa.11769.1.A1_s_at	similar to protein containing single MORN motif in testis	MORN2	4.1557e-05	-2.45622	non metastatic down vs metastatic
CfaAffx.29117.1.S1_s_at	chromatin assembly factor 1, subunit A (p150)	CHAF1A	0.00073238	-2.45547	non metastatic down vs metastatic
CfaAffx.4081.1.S1_at	similar to Protein C9orf46	C9orf46	0.00019222	-2.4546	non metastatic down vs metastatic
Cfa.18405.1.S1_s_at	solute carrier family 25 (mitochondrial carrier; Graves disease autoantigen), me	SLC25A16	0.000552021	-2.45184	non metastatic down vs metastatic
Cfa.11620.1.A1_s_at	cytoskeleton associated protein 2	CKAP2	0.000390207	-2.44371	non metastatic down vs metastatic
Cfa.6061.1.A1_s_at	anaphase promoting complex subunit 10	ANAPC10	0.00024214	-2.43622	non metastatic down vs metastatic
CfaAffx.2981.1.S1_s_at	potassium channel tetramerisation domain containing 20	KCTD20	5.92633e-05	-2.43523	non metastatic down vs metastatic
Cfa.9650.1.S1_s_at	RAD51 homolog C (S. cerevisiae)	RAD51C	2.04178e-05	-2.43361	non metastatic down vs metastatic
Cfa.3119.1.A1_at	similar to CG17726-PA	CG17726-PA	0.000331986	-2.43352	non metastatic down vs metastatic
CfaAffx.24175.1.S1_s_at	similar to H2A histone family, member Z /// histone H2AF	H2AFZ	0.000143772	-2.4314	non metastatic down vs metastatic
Cfa.15516.1.A1_at	transmembrane protein 93	TMEM93	0.000373907	-2.4244	non metastatic down vs metastatic
CfaAffx.18623.1.S1_s_at	replication protein A2, 32kDa	RPA2	7.86579e-05	-2.42363	non metastatic down vs metastatic
Cfa.3370.1.S1_at	similar to CG11596-PA, isoform A	CG11596-PA	0.000720805	-2.41987	non metastatic down vs metastatic
CfaAffx.19867.1.S1_s_at	ADP-ribosylation factor GTPase activating protein 1	ARFGAP1	0.000121969	-2.41829	non metastatic down vs metastatic
Cfa.4020.1.S1_at	mitochondrial ribosomal protein S16	MRPS16	0.000213995	-2.41772	non metastatic down vs metastatic
Cfa.18486.1.S1_s_at	pentatricopeptide repeat domain 2	PTCD2	6.59882e-05	-2.41619	non metastatic down vs metastatic
CfaAffx.12017.1.S1_at	similar to SWA-70 protein	SWA-70 protein	0.00087941	-2.41091	non metastatic down vs metastatic
Cfa.17965.1.S1_s_at	phosphoribosylaminoimidazole carboxylase, phosphoribosylaminoimidazole succinoca	PAICS	0.000223093	-2.40186	non metastatic down vs metastatic
Cfa.14488.1.A1_at	similar to BolA-like protein My016	BOLA2	2.6225e-05	-2.40142	non metastatic down vs metastatic
CfaAffx.25175.1.S1_at	PRELI domain containing 1	PRELID1	1.05119e-05	-2.40071	non metastatic down vs metastatic
CfaAffx.1713.1.S1_s_at	serum response factor binding protein 1	SRFBP1	1.22733e-05	-2.3999	non metastatic down vs metastatic
Cfa.19030.1.S1_s_at	ubiquitin specific peptidase 25	USP25	0.000709548	-2.38756	non metastatic down vs metastatic
CfaAffx.16483.1.S1_s_at	similar to phosphoglycerate kinase 1	PGK1	0.00010644	-2.38477	non metastatic down vs metastatic
CfaAffx.14398.1.S1_s_at	coiled-coil domain containing 98	CCDC98	7.90862e-05	-2.37759	non metastatic down vs metastatic
Cfa.19901.1.S1_s_at	optic atrophy 1 (autosomal dominant)	OPA1	0.000545312	-2.37407	non metastatic down vs metastatic
CfaAffx.2448.1.S1_at	tRNA methyltransferase 12 homolog (S. cerevisiae)	TRMT12	0.000222422	-2.3717	non metastatic down vs metastatic
CfaAffx.14067.1.S1_x_at	similar to ubiquitin-conjugating enzyme E2N /// similar to ubiquitin-conjugating	UBE2N	5.27076e-05	-2.37168	non metastatic down vs metastatic
Cfa.13729.1.A1_at	RAB7, member RAS oncogene family-like 1	RAB7L1	0.000192261	-2.36399	non metastatic down vs metastatic
CfaAffx.16496.1.S1_at	zinc finger and BTB domain containing 8 opposite strand	ZBTB8OS	0.000153347	-2.35378	non metastatic down vs metastatic
Cfa.10174.3.A1_a_at	similar to Cytochrome c oxidase polypeptide Va, mitochondrial precursor /// simi	COX5A	0.00065996	-2.35025	non metastatic down vs metastatic
CfaAffx.27035.1.S1_at	dynactin 5 (p25)	DCTN5	0.000447785	-2.34996	non metastatic down vs metastatic
Cfa.536.1.S1_s_at	cytokine receptor-like factor 3	CRLF3	7.78778e-05	-2.3447	non metastatic down vs metastatic
CfaAffx.12715.1.S1_s_at	activating transcription factor 1	ATF1	0.000106879	-2.3428	non metastatic down vs metastatic
Cfa.19842.1.S1_s_at	WD repeat domain 82	WDR82	0.000919791	-2.34232	non metastatic down vs metastatic
Cfa.15512.1.A1_s_at	ribulose-5-phosphate-3-epimerase	RPE	2.93287e-05	-2.34136	non metastatic down vs metastatic
CfaAffx.6109.1.S1_s_at	similar to UPF0240 protein C6orf66	LOC402676	0.000478449	-2.34025	non metastatic down vs metastatic
CfaAffx.20068.1.S1_at	NIPA-like domain containing 3	NPAL3	0.000160388	-2.33967	non metastatic down vs metastatic
CfaAffx.19083.1.S1_s_at	nipsnap homolog 1 (C. elegans)	NIPSNAP1	0.000656634	-2.3356	non metastatic down vs metastatic
Cfa.18005.1.S1_s_at	similar to Ser/Thr-rich protein T10 in DGCR region	LOC58569	5.77012e-05	-2.33544	non metastatic down vs metastatic
Cfa.17320.1.S1_at	ELMO/CED-12 domain containing 3	ELMOD3	4.15528e-05	-2.3262	non metastatic down vs metastatic
CfaAffx.29659.1.S1_at	mitochondrial ribosomal protein L41	MRPL41	0.000432107	-2.326	non metastatic down vs metastatic
Cfa.19148.1.S1_s_at	ribonucleotide reductase M1	RRM1	0.000115708	-2.32234	non metastatic down vs metastatic
Cfa.21314.1.S1_at	tetraspanin 17	TSPAN17	0.000319607	-2.32168	non metastatic down vs metastatic
Cfa.20699.1.S1_s_at	RNA polymerase II associated protein 3	RPAP3	0.000201402	-2.3207	non metastatic down vs metastatic
CfaAffx.8070.1.S1_at	ethylmalonic encephalopathy 1	ETHE1	0.000611066	-2.32068	non metastatic down vs metastatic
Cfa.17790.1.S1_s_at	mediator complex subunit 28	MED28	0.0004657	-2.31429	non metastatic down vs metastatic
CfaAffx.11945.1.S1_s_at	ribonuclease P/MRP 14kDa subunit	RPP14	0.000196335	-2.31407	non metastatic down vs metastatic
CfaAffx.3728.1.S1_s_at	polymerase (RNA) I polypeptide C, 30kDa	POLR1C	0.000806764	-2.31292	non metastatic down vs metastatic
CfaAffx.7065.1.S1_s_at	centrosomal protein 57kDa	CEP57	0.000180958	-2.3116	non metastatic down vs metastatic
Cfa.20712.1.S1_s_at	Vps20-associated 1 homolog (S. cerevisiae)	VTA1	0.000334282	-2.30741	non metastatic down vs metastatic
CfaAffx.24013.1.S1_s_at	similar to Cell growth regulating nucleolar protein	NPM1	8.64477e-06	-2.30728	non metastatic down vs metastatic
CfaAffx.21869.1.S1_at	RAN binding protein 1	RANBP1	9.99476e-05	-2.30535	non metastatic down vs metastatic
CfaAffx.9541.1.S1_at	spastin	SPAST	1.30485e-05	-2.30514	non metastatic down vs metastatic
CfaAffx.12205.1.S1_s_at	ankyrin repeat domain 37	ANKRD37	0.000707278	-2.30191	non metastatic down vs metastatic
Cfa.6853.2.S1_s_at	ubiquitin specific peptidase 12	USP12	0.00029712	-2.29869	non metastatic down vs metastatic
CfaAffx.6112.1.S1_s_at	nucleolar protein 10	NOL10	9.42255e-05	-2.29826	non metastatic down vs metastatic
CfaAffx.14800.1.S1_at	ORM1-like 1 (S. cerevisiae)	ORMDL1	0.000121554	-2.29687	non metastatic down vs metastatic
CfaAffx.9933.1.S1_s_at	tRNA methyltransferase 6 homolog (S. cerevisiae)	TRMT6	0.000196335	-2.29618	non metastatic down vs metastatic
Cfa.11793.1.A1_at	similar to Rab9 effector p40	RABEPK	4.16735e-06	-2.29371	non metastatic down vs metastatic
Cfa.15528.1.A1_at	phosducin-like	PDCL	0.000243921	-2.29284	non metastatic down vs metastatic
CfaAffx.2493.1.S1_at	similar to H2A histone family, member Y isoform 3	H2AFY	0.000757042	-2.28944	non metastatic down vs metastatic
CfaAffx.24931.1.S1_s_at	lamin B receptor	LBR	0.000118361	-2.28895	non metastatic down vs metastatic
Cfa.16362.1.S1_s_at	polymerase (DNA-directed), delta 3, accessory subunit	POLD3	0.000541146	-2.28845	non metastatic down vs metastatic
CfaAffx.2382.1.S1_s_at	kinesin family member C1	KIFC1	0.000170171	-2.28643	non metastatic down vs metastatic
Cfa.19032.1.S1_at	LSM14A, SCD6 homolog A (S. cerevisiae)	LSM14A	0.000222572	-2.28555	non metastatic down vs metastatic
Cfa.19194.1.S1_s_at	ubiquitin family domain containing 1	UBFD1	0.00018466	-2.27795	non metastatic down vs metastatic
CfaAffx.10031.1.S1_at	coiled-coil domain containing 75	CCDC75	1.14163e-05	-2.27578	non metastatic down vs metastatic
Cfa.11625.1.A1_s_at	3-hydroxy-3-methylglutaryl-Coenzyme A reductase	HMGCR	0.000406422	-2.27442	non metastatic down vs metastatic
Cfa.20735.1.S1_s_at	deoxynucleotidyltransferase, terminal, interacting protein 2	DNTTIP2	7.70524e-05	-2.27439	non metastatic down vs metastatic
CfaAffx.15522.1.S1_s_at	BH3 interacting domain death agonist	BID	0.00077166	-2.27106	non metastatic down vs metastatic
Cfa.17166.1.S1_at	phosphoenolpyruvate carboxykinase 2 (mitochondrial)	PCK2	0.000900228	-2.27105	non metastatic down vs metastatic
Cfa.6643.1.A1_s_at	LSM12 homolog (S. cerevisiae)	LSM12	2.43196e-05	-2.27031	non metastatic down vs metastatic
Cfa.18571.1.S1_s_at	ubiquitin specific peptidase like 1	USPL1	4.75718e-05	-2.26956	non metastatic down vs metastatic
Cfa.14569.1.S1_s_at	similar to prefoldin 4 /// prefoldin subunit 4	PFDN4	1.77278e-05	-2.26932	non metastatic down vs metastatic
Cfa.20109.1.S1_s_at	similar to D19Bwg1357e protein	D19Bwg1357e	8.10121e-05	-2.26659	non metastatic down vs metastatic
CfaAffx.21195.1.S1_at	cell division cycle 27 homolog (S. cerevisiae)	CDC27	7.99525e-05	-2.26064	non metastatic down vs metastatic
Cfa.766.1.A1_at	ring finger protein 139	RNF139	0.000476609	-2.25845	non metastatic down vs metastatic
CfaAffx.2684.1.S1_at	similar to UPF0308 protein C9orf21	C9orf21	0.000100684	-2.25711	non metastatic down vs metastatic
Cfa.21090.1.S1_s_at	bromodomain containing 3	BRD3	0.000664299	-2.2568	non metastatic down vs metastatic
CfaAffx.10036.1.S1_s_at	solute carrier family 23 (nucleobase transporters), member 2	SLC23A2	4.60716e-05	-2.25471	non metastatic down vs metastatic
Cfa.18363.1.S1_s_at	replication factor C (activator 1) 2, 40kDa	RFC2	1.17356e-05	-2.25406	non metastatic down vs metastatic
CfaAffx.13421.1.S1_at	similar to Mannosyl-oligosaccharide glucosidase (Processing A-glucosidase I)	MOGS	0.000568528	-2.24605	non metastatic down vs metastatic
Cfa.3571.1.A1_s_at	cathepsin L2	CTSL2	0.0003904	-2.24431	non metastatic down vs metastatic
Cfa.21474.1.S1_s_at	WD repeat domain 46	WDR46	8.16292e-05	-2.24109	non metastatic down vs metastatic
CfaAffx.30097.1.S1_s_at	small nuclear RNA activating complex, polypeptide 4, 190kDa	SNAPC4	0.0001725	-2.24054	non metastatic down vs metastatic
Cfa.15052.1.A1_s_at	tRNA-yW synthesizing protein 1 homolog (S. cerevisiae)	TYW1	0.00026724	-2.23843	non metastatic down vs metastatic
CfaAffx.9018.1.S1_s_at	pitrilysin metallopeptidase 1	PITRM1	0.000186565	-2.23785	non metastatic down vs metastatic
Cfa.4778.1.A1_at	interleukin 10 receptor, beta	IL10RB	8.85821e-05	-2.23749	non metastatic down vs metastatic
Cfa.11631.1.A1_s_at	ClpB caseinolytic peptidase B homolog (E. coli)	CLPB	0.000230575	-2.23666	non metastatic down vs metastatic
CfaAffx.20387.1.S1_s_at	UDP-galactose-4-epimerase	GALE	0.000227356	-2.23323	non metastatic down vs metastatic
Cfa.18561.1.S1_s_at	integrator complex subunit 9	INTS9	0.000102049	-2.23317	non metastatic down vs metastatic
Cfa.19814.1.S1_s_at	ring finger protein (C3H2C3 type) 6	RNF6	4.13138e-05	-2.23194	non metastatic down vs metastatic
CfaAffx.16276.1.S1_at	similar to Protein KIAA0152 precursor	KIAA0152	0.00032278	-2.23021	non metastatic down vs metastatic
Cfa.5063.1.S1_at	neuromedin B	NMB	0.000177003	-2.22988	non metastatic down vs metastatic
Cfa.14941.1.A1_at	leucine rich repeat containing 45	LRRC45	0.000587853	-2.22962	non metastatic down vs metastatic
CfaAffx.7594.1.S1_at	coiled-coil-helix-coiled-coil-helix domain containing 4	CHCHD4	1.64724e-06	-2.22961	non metastatic down vs metastatic
CfaAffx.21675.1.S1_at	pyrophosphatase (inorganic) 1	PPA1	0.000200096	-2.22652	non metastatic down vs metastatic
CfaAffx.8076.1.S1_s_at	solute carrier family 25 (mitochondrial thiamine pyrophosphate carrier), member	SLC25A19	0.000111451	-2.22487	non metastatic down vs metastatic
Cfa.16942.1.S1_at	trans-golgi network protein 2	TGOLN2	0.000835584	-2.22385	non metastatic down vs metastatic
CfaAffx.13881.1.S1_at	endoplasmic reticulum protein 29	ERP29	0.000912331	-2.22226	non metastatic down vs metastatic
CfaAffx.12323.1.S1_at	similar to Proteasome subunit alpha type 1 (Proteasome component C2) (Macropain	PSMA1	0.000566799	-2.22153	non metastatic down vs metastatic
CfaAffx.12645.1.S1_at	similar to KIAA1712	KIAA1712	8.96065e-06	-2.21425	non metastatic down vs metastatic
CfaAffx.22977.1.S1_at	PSMC3 interacting protein	PSMC3IP	0.00073238	-2.21316	non metastatic down vs metastatic
Cfa.20937.1.S1_s_at	zinc finger, RAN-binding domain containing 2	ZRANB2	4.75718e-05	-2.21316	non metastatic down vs metastatic
Cfa.1889.2.S1_at	metal response element binding transcription factor 2	MTF2	0.000194348	-2.21075	non metastatic down vs metastatic
Cfa.17369.1.S1_at	phosphatidylinositol transfer protein, beta	PITPNB	0.000366517	-2.20914	non metastatic down vs metastatic
Cfa.19709.1.S1_s_at	copine I	CPNE1	0.000973249	-2.20823	non metastatic down vs metastatic
CfaAffx.7190.1.S1_at	SUMO1 activating enzyme subunit 1	SAE1	0.000931197	-2.20736	non metastatic down vs metastatic
Cfa.6966.1.A1_at	ribosomal protein S19 binding protein 1	RPS19BP1	1.4319e-05	-2.2044	non metastatic down vs metastatic
CfaAffx.8674.1.S1_at	NTF2-like export factor 1	NXT1	0.000289854	-2.20224	non metastatic down vs metastatic
CfaAffx.9558.1.S1_s_at	similar to prefoldin 1	PFDN1	5.18734e-05	-2.19802	non metastatic down vs metastatic
CfaAffx.10600.1.S1_at	pseudouridylate synthase 1	PUS1	6.68792e-05	-2.19478	non metastatic down vs metastatic
Cfa.19896.1.S1_at	FIP1 like 1 (S. cerevisiae)	FIP1L1	0.000192511	-2.19373	non metastatic down vs metastatic
CfaAffx.28089.1.S1_at	translocase of inner mitochondrial membrane 44 homolog (yeast)	TIMM44	1.79834e-05	-2.19073	non metastatic down vs metastatic
Cfa.5377.1.A1_s_at	PTK2 protein tyrosine kinase 2	PTK2	0.000318716	-2.19067	non metastatic down vs metastatic
CfaAffx.23349.1.S1_at	aldo-keto reductase family 7, member A2 (aflatoxin aldehyde reductase)	AKR7A2	0.000819721	-2.19031	non metastatic down vs metastatic
CfaAffx.7724.1.S1_at	transmembrane protein 126B	TMEM126B	7.16104e-06	-2.18962	non metastatic down vs metastatic
Cfa.18636.1.S1_s_at	argininosuccinate lyase	ASL	0.000548468	-2.1882	non metastatic down vs metastatic
CfaAffx.27099.1.S1_s_at	interleukin enhancer binding factor 3, 90kDa	ILF3	0.000746693	-2.18221	non metastatic down vs metastatic
CfaAffx.7003.1.S1_at	5'-nucleotidase domain containing 1	NT5DC1	0.0006326	-2.18055	non metastatic down vs metastatic
Cfa.9530.1.S1_at	COMM domain containing 2	COMMD2	1.23646e-05	-2.17588	non metastatic down vs metastatic
CfaAffx.13793.1.S1_s_at	retinoblastoma-like 1 (p107)	RBL1	0.000656451	-2.17497	non metastatic down vs metastatic
CfaAffx.16629.1.S1_s_at	Ras association (RalGDS/AF-6) domain family member 1	RASSF1	0.000819115	-2.15916	non metastatic down vs metastatic
Cfa.341.1.S1_s_at	aminopeptidase puromycin sensitive	NPEPPS	0.000281002	-2.15807	non metastatic down vs metastatic
CfaAffx.9588.1.S1_s_at	Yip1 domain family, member 4	YIPF4	0.000168604	-2.15563	non metastatic down vs metastatic
CfaAffx.23984.1.S1_at	solute carrier family 35, member E1	SLC35E1	0.000490169	-2.1545	non metastatic down vs metastatic
CfaAffx.11498.1.S1_at	UBX domain protein 2B	UBXN2B	0.000548984	-2.15381	non metastatic down vs metastatic
Cfa.10018.1.A1_s_at	fucosyltransferase 10 (alpha (1,3) fucosyltransferase)	FUT10	0.000506524	-2.15187	non metastatic down vs metastatic
Cfa.18664.1.S1_s_at	exocyst complex component 5	EXOC5	0.00056196	-2.15045	non metastatic down vs metastatic
CfaAffx.23350.1.S1_at	ubiquitously-expressed transcript	UXT	0.000457027	-2.1503	non metastatic down vs metastatic
CfaAffx.30588.1.S1_s_at	ankyrin repeat and SOCS box-containing 6	ASB6	0.00028607	-2.15028	non metastatic down vs metastatic
Cfa.18155.1.S1_s_at	DnaJ (Hsp40) homolog, subfamily A, member 3	DNAJA3	9.9255e-05	-2.15013	non metastatic down vs metastatic
CfaAffx.7563.1.S1_at	ADP-ribosylation factor-like 5B	ARL5B	0.000194175	-2.14951	non metastatic down vs metastatic
Cfa.20180.1.S1_s_at	similar to deoxythymidylate kinase (thymidylate kinase)	DTYMK	0.000218271	-2.14823	non metastatic down vs metastatic
Cfa.11909.1.A1_at	processing of precursor 5, ribonuclease P/MRP subunit (S. cerevisiae)	POP5	0.000286804	-2.14528	non metastatic down vs metastatic
Cfa.18207.1.S1_s_at	spermine synthase	SMS	5.69061e-05	-2.14258	non metastatic down vs metastatic
CfaAffx.1580.1.S1_s_at	methylenetetrahydrofolate dehydrogenase (NADP+ dependent) 1-like	MTHFD1L	0.000476979	-2.14067	non metastatic down vs metastatic
CfaAffx.859.1.S1_s_at	MIS12, MIND kinetochore complex component, homolog (yeast) /// olfactory recepto	MIS12	4.87235e-05	-2.1384	non metastatic down vs metastatic
CfaAffx.1601.1.S1_at	YEATS domain containing 4	YEATS4	0.000192511	-2.13636	non metastatic down vs metastatic
CfaAffx.3632.1.S1_at	similar to CG8675-PA	CG8675-PA	0.000577853	-2.1351	non metastatic down vs metastatic
CfaAffx.20018.1.S1_at	LIM domain containing 2	LIMD2	4.16709e-05	-2.12732	non metastatic down vs metastatic
Cfa.19504.1.S1_at	USP6 N-terminal like	USP6NL	0.000860401	-2.12694	non metastatic down vs metastatic
CfaAffx.22097.1.S1_at	APEX nuclease (apurinic/apyrimidinic endonuclease) 2	APEX2	0.00071667	-2.12625	non metastatic down vs metastatic
Cfa.19949.1.S1_at	spermatid perinuclear RNA binding protein	STRBP	0.000612731	-2.1251	non metastatic down vs metastatic
CfaAffx.12540.1.S1_at	retinol saturase (all-trans-retinol 13,14-reductase)	RETSAT	0.000839612	-2.12495	non metastatic down vs metastatic
Cfa.10099.1.S1_at	SGT1, suppressor of G2 allele of SKP1 (S. cerevisiae)	SUGT1	7.01838e-05	-2.12458	non metastatic down vs metastatic
CfaAffx.23762.1.S1_at	cysteine and histidine-rich domain (CHORD)-containing 1 /// similar to 3-beta-hy	CHORDC1	1.77278e-05	-2.12093	non metastatic down vs metastatic
CfaAffx.12759.1.S1_at	adaptor protein, phosphotyrosine interaction, PH domain and leucine zipper conta	APPL1	0.000435004	-2.11785	non metastatic down vs metastatic
CfaAffx.26659.1.S1_s_at	zinc finger CCCH-type containing 14	ZC3H14	0.000155791	-2.11784	non metastatic down vs metastatic
Cfa.11835.1.A1_at	methyltransferase like 11A	METTL11A	0.000329395	-2.11711	non metastatic down vs metastatic
Cfa.18079.1.S1_s_at	aldehyde dehydrogenase 16 family, member A1	ALDH16A1	0.000617896	-2.1155	non metastatic down vs metastatic
Cfa.20887.1.S1_s_at	similar to protein kinase Njmu-R1	C17orf75	5.02288e-05	-2.11329	non metastatic down vs metastatic
Cfa.9350.1.S1_at	transmembrane protein 77	TMEM77	0.000466407	-2.10935	non metastatic down vs metastatic
CfaAffx.14272.1.S1_s_at	G elongation factor, mitochondrial 1	GFM1	0.000781187	-2.10897	non metastatic down vs metastatic
CfaAffx.9063.1.S1_at	polymerase (RNA) III (DNA directed) polypeptide F, 39 kDa	POLR3F	0.000130487	-2.10801	non metastatic down vs metastatic
CfaAffx.24407.1.S1_at	F-box protein 42	FBXO42	0.000335165	-2.10642	non metastatic down vs metastatic
CfaAffx.10130.1.S1_s_at	ATPase, Ca++ transporting, type 2C, member 1	ATP2C1	0.000372502	-2.10273	non metastatic down vs metastatic
Cfa.20128.1.S1_s_at	zinc finger with UFM1-specific peptidase domain	ZUFSP	0.000708199	-2.09997	non metastatic down vs metastatic
Cfa.16707.1.A1_at	similar to R13H9.1	R13H9.1	0.00033286	-2.09992	non metastatic down vs metastatic
Cfa.9739.1.S1_at	v-ral simian leukemia viral oncogene homolog A (ras related)	RALA	0.000613225	-2.09597	non metastatic down vs metastatic
CfaAffx.7995.1.S1_at	translin	TSN	0.000227356	-2.0929	non metastatic down vs metastatic
CfaAffx.5557.1.S1_at	gamma-glutamyl cyclotransferase	GGCT	0.000141087	-2.09224	non metastatic down vs metastatic
CfaAffx.8096.1.S1_s_at	asparaginyl-tRNA synthetase 2, mitochondrial (putative)	NARS2	0.000755182	-2.09112	non metastatic down vs metastatic
CfaAffx.20717.1.S1_at	similar to Lunapark	KIAA1715	0.000803482	-2.08997	non metastatic down vs metastatic
CfaAffx.13906.1.S1_at	dual specificity phosphatase 11 (RNA/RNP complex 1-interacting)	DUSP11	2.4443e-05	-2.08903	non metastatic down vs metastatic
Cfa.3967.1.A1_at	RNA binding motif protein 17	RBM17	0.000372502	-2.08746	non metastatic down vs metastatic
Cfa.17443.1.S1_s_at	eukaryotic translation initiation factor 2B, subunit 2 beta, 39kDa	EIF2B2	0.000334282	-2.0868	non metastatic down vs metastatic
CfaAffx.25064.1.S1_at	DEAD (Asp-Glu-Ala-Asp) box polypeptide 39	DDX39	0.000110522	-2.08483	non metastatic down vs metastatic
CfaAffx.18339.1.S1_at	sterol-C5-desaturase (ERG3 delta-5-desaturase homolog, S. cerevisiae)-like	SC5DL	0.000368557	-2.08179	non metastatic down vs metastatic
Cfa.10504.1.S1_s_at	similar to CG30152-PA	CG30152-PA	6.01347e-05	-2.07846	non metastatic down vs metastatic
CfaAffx.8337.1.S1_at	coiled-coil domain containing 93	CCDC93	0.000912331	-2.07598	non metastatic down vs metastatic
Cfa.18816.1.S1_at	caspase 6, apoptosis-related cysteine peptidase	CASP6	0.000613223	-2.07571	non metastatic down vs metastatic
CfaAffx.8533.1.S1_s_at	ceroid-lipofuscinosis, neuronal 5	cln5	0.000156836	-2.07173	non metastatic down vs metastatic
CfaAffx.11960.1.S1_at	centromere protein J	CENPJ	0.000192152	-2.07149	non metastatic down vs metastatic
CfaAffx.4869.1.S1_at	similar to nudix (nucleoside diphosphate linked moiety X)-type motif 21	NUDT1	0.000271471	-2.07032	non metastatic down vs metastatic
CfaAffx.30696.1.S1_at	sorting nexin 7	SNX7	0.000896026	-2.07024	non metastatic down vs metastatic
Cfa.838.2.A1_at	transmembrane protein 33	TMEM33	0.000587543	-2.06775	non metastatic down vs metastatic
Cfa.19073.1.S1_at	antagonist of mitotic exit network 1 homolog (S. cerevisiae)	AMN1	0.000400557	-2.0666	non metastatic down vs metastatic
Cfa.8894.1.A1_s_at	thioredoxin reductase 1	TXNRD1	0.000725894	-2.06196	non metastatic down vs metastatic
Cfa.19771.1.S1_s_at	peptidase (mitochondrial processing) alpha	PMPCA	8.16292e-05	-2.0596	non metastatic down vs metastatic
CfaAffx.7518.1.S1_at	abhydrolase domain containing 12	ABHD12	0.000466318	-2.05927	non metastatic down vs metastatic
CfaAffx.29414.1.S1_s_at	similar to CG7338-PA	CG7338-PA	0.000284509	-2.05918	non metastatic down vs metastatic
Cfa.21490.1.S1_s_at	RNA binding motif protein 23	RBM23	0.000914519	-2.05821	non metastatic down vs metastatic
CfaAffx.10457.1.S1_at	nucleolar complex associated 4 homolog (S. cerevisiae)	NOC4L	0.000675441	-2.05251	non metastatic down vs metastatic
CfaAffx.30016.1.S1_at	DnaJ (Hsp40) homolog, subfamily C, member 11	DNAJC11	0.000664443	-2.05004	non metastatic down vs metastatic
Cfa.10084.1.S1_s_at	methyltransferase like 5	METTL5	1.14163e-05	-2.04994	non metastatic down vs metastatic
Cfa.9587.1.A1_at	inositol 1,4,5-trisphosphate 3-kinase A	ITPKA	0.00088999	-2.04927	non metastatic down vs metastatic
Cfa.12440.1.A1_at	zinc finger, HIT type 3	ZNHIT3	1.14163e-05	-2.04562	non metastatic down vs metastatic
CfaAffx.15855.1.S1_at	FAST kinase domains 3	FASTKD3	0.000651763	-2.04557	non metastatic down vs metastatic
CfaAffx.12360.1.S1_at	ubiquitin specific peptidase 39	USP39	4.73774e-05	-2.04536	non metastatic down vs metastatic
CfaAffx.19596.1.S1_s_at	zinc finger protein 593	ZNF593	0.00010723	-2.04456	non metastatic down vs metastatic
CfaAffx.21953.1.S1_at	WD repeat domain 61	WDR61	0.000144139	-2.04211	non metastatic down vs metastatic
Cfa.916.1.S1_at	mitochondrial ribosomal protein L47	MRPL47	5.66739e-05	-2.04164	non metastatic down vs metastatic
Cfa.4724.1.A1_s_at	spindlin 1	SPIN1	0.000707104	-2.04109	non metastatic down vs metastatic
Cfa.5424.1.A1_s_at	phosphatidylinositol glycan anchor biosynthesis, class U	PIGU	0.000857874	-2.04068	non metastatic down vs metastatic
Cfa.17840.1.S1_s_at	protein O-linked mannose beta1,2-N-acetylglucosaminyltransferase	POMGNT1	8.38707e-05	-2.04045	non metastatic down vs metastatic
CfaAffx.25505.1.S1_s_at	BCL2/adenovirus E1B 19kDa interacting protein 2	BNIP2	0.000303776	-2.03662	non metastatic down vs metastatic
CfaAffx.28690.1.S1_at	RRN3 RNA polymerase I transcription factor homolog (S. cerevisiae)	RRN3	0.000531942	-2.0328	non metastatic down vs metastatic
CfaAffx.27137.1.S1_s_at	ADP-dependent glucokinase	ADPGK	4.16735e-06	-2.03174	non metastatic down vs metastatic
Cfa.19518.2.A1_s_at	erbb2 interacting protein	ERBB2IP	0.000553393	-2.03102	non metastatic down vs metastatic
CfaAffx.19147.1.S1_at	zinc finger, matrin type 5	ZMAT5	0.000403559	-2.0297	non metastatic down vs metastatic
Cfa.17957.1.S1_s_at	similar to CG4953-PA	CG4953-PA	0.0001587	-2.02882	non metastatic down vs metastatic
Cfa.377.1.S1_at	nicotinamide nucleotide transhydrogenase	NNT	0.000921483	-2.0284	non metastatic down vs metastatic
CfaAffx.3951.1.S1_x_at	non-histone chromosomal protein HMG-17 /// lymphocyte cytosolic protein 1 (L-pla	LCP1	0.000739986	-2.02582	non metastatic down vs metastatic
Cfa.18312.1.S1_s_at	similar to Down syndrome critical region protein 3 (Down syndrome critical regio	DSCR3	0.000554966	-2.02422	non metastatic down vs metastatic
CfaAffx.5389.1.S1_at	similar to NADPH cytochrome B5 oxidoreductase	CYB5R4	0.00029284	-2.02195	non metastatic down vs metastatic
Cfa.18425.1.S1_s_at	ubiquitin specific peptidase 4 (proto-oncogene)	USP4	0.000746691	-2.02034	non metastatic down vs metastatic
CfaAffx.24369.1.S1_s_at	NECAP endocytosis associated 2	NECAP2	0.000978727	-2.01982	non metastatic down vs metastatic
CfaAffx.14531.1.S1_at	CHMP family, member 7	CHMP7	0.000146564	-2.01914	non metastatic down vs metastatic
CfaAffx.15531.1.S1_at	ganglioside induced differentiation associated protein 2	GDAP2	1.22733e-05	-2.01868	non metastatic down vs metastatic
Cfa.11029.1.A1_s_at	similar to Protein C6orf115	C6orf115	0.000321087	-2.01763	non metastatic down vs metastatic
CfaAffx.28935.1.S1_s_at	ubiquitin-like with PHD and ring finger domains 1	UHRF1	0.000110229	-2.01474	non metastatic down vs metastatic
CfaAffx.24355.1.S1_s_at	inner centromere protein antigens 135/155kDa	INCENP	0.000668095	-2.01418	non metastatic down vs metastatic
Cfa.14295.2.A1_x_at	similar to peptidylprolyl isomerase-like protein 3 isoform PPIL3b /// peptidylpr	PPIL3	0.00010644	-2.01266	non metastatic down vs metastatic
CfaAffx.9502.1.S1_s_at	DnaJ (Hsp40) homolog, subfamily C, member 18	DNAJC18	0.000138016	-2.01073	non metastatic down vs metastatic
Cfa.21628.1.S1_at	mediator complex subunit 30	MED30	0.000466336	-2.00989	non metastatic down vs metastatic
Cfa.21585.1.S1_s_at	FtsJ methyltransferase domain containing 2	FTSJD2	0.000302566	-2.00818	non metastatic down vs metastatic
CfaAffx.16922.1.S1_at	Shwachman-Bodian-Diamond syndrome	SBDS	4.49374e-05	-2.00807	non metastatic down vs metastatic
CfaAffx.25584.1.S1_at	similar to Spermidine synthase (Putrescine aminopropyltransferase) (SPDSY)	SRM	0.000639041	-2.0073	non metastatic down vs metastatic
CfaAffx.21706.1.S1_s_at	coiled-coil domain containing 50	CCDC50	1.47674e-05	-2.00604	non metastatic down vs metastatic
Cfa.10336.1.S1_at	similar to CLLL6 protein	CLLL6	2.39147e-05	-2.00511	non metastatic down vs metastatic
Cfa.3394.1.A1_at	SAR1 gene homolog B (S. cerevisiae)	SAR1B	0.000209477	-2.004	non metastatic down vs metastatic
CfaAffx.23041.1.S1_at	leucine zipper-EF-hand containing transmembrane protein 1	LETM1	0.000106384	-2.00289	non metastatic down vs metastatic
Cfa.18783.1.S1_at	synaptogyrin 2	SYNGR2	0.000320709	-1.99631	non metastatic down vs metastatic
CfaAffx.9192.1.S1_at	COX assembly mitochondrial protein homolog (S. cerevisiae)	CMC1	0.00046968	-1.99447	non metastatic down vs metastatic
Cfa.11277.1.A1_at	heat-responsive protein 12	HRSP12	0.000680646	-1.993	non metastatic down vs metastatic
CfaAffx.13023.1.S1_s_at	polymerase (DNA-directed), epsilon 4 (p12 subunit)	POLE4	0.000199472	-1.99143	non metastatic down vs metastatic
CfaAffx.15501.1.S1_at	mannosidase, alpha, class 1A, member 2	MAN1A2	3.77625e-05	-1.99061	non metastatic down vs metastatic
CfaAffx.20463.1.S1_s_at	transcription elongation factor B (SIII), polypeptide 3 (110kDa, elongin A)	TCEB3	6.86755e-05	-1.98776	non metastatic down vs metastatic
Cfa.11562.1.A1_at	nuclear receptor 2C2-associated protein	NR2C2AP	1.23258e-05	-1.98772	non metastatic down vs metastatic
CfaAffx.471.1.S1_s_at	similar to tubulin, beta, 2 /// similar to tubulin, beta 5 /// tubulin, beta 2C	UBB2C	0.00038797	-1.98618	non metastatic down vs metastatic
CfaAffx.27352.1.S1_s_at	apoptosis antagonizing transcription factor	AATF	1.66803e-05	-1.98613	non metastatic down vs metastatic
Cfa.7465.1.A1_at	SNHG3-RCC1	SNHG3-RCC1	0.000260511	-1.98511	non metastatic down vs metastatic
CfaAffx.11723.1.S1_at	N-6 adenine-specific DNA methyltransferase 2 (putative)	N6AMT2	1.64724e-06	-1.98212	non metastatic down vs metastatic
CfaAffx.29900.1.S1_at	deoxyribonuclease I-like 1	DNASE1L1	0.000166125	-1.98177	non metastatic down vs metastatic
CfaAffx.6591.1.S1_s_at	arginyl-tRNA synthetase	RARS	1.4319e-05	-1.97794	non metastatic down vs metastatic
Cfa.41.2.S1_s_at	similar to CG1218-PA	CG1218-PA	0.000107327	-1.97743	non metastatic down vs metastatic
CfaAffx.18291.1.S1_at	similar to CG15877-PA	CG15877-PA	0.00060844	-1.97607	non metastatic down vs metastatic
Cfa.18939.1.S1_s_at	methionyl-tRNA synthetase	MARS	0.000705794	-1.97527	non metastatic down vs metastatic
Cfa.20277.1.S1_at	coiled-coil domain containing 5 (spindle associated)	CCDC5	0.000192152	-1.9704	non metastatic down vs metastatic
CfaAffx.17233.1.S1_s_at	ubiquitin-conjugating enzyme E2G 2 (UBC7 homolog, yeast)	UBE2G2	6.39726e-05	-1.96978	non metastatic down vs metastatic
CfaAffx.9959.1.S1_at	component of oligomeric golgi complex 6	COG6	0.000124053	-1.96946	non metastatic down vs metastatic
Cfa.17745.1.S1_s_at	PRP18 pre-mRNA processing factor 18 homolog (S. cerevisiae)	PRPF18	0.000112318	-1.96853	non metastatic down vs metastatic
CfaAffx.11325.1.S1_s_at	enhancer of yellow 2 homolog (Drosophila)	ENY2	4.51275e-05	-1.96769	non metastatic down vs metastatic
Cfa.20792.1.S1_s_at	biogenesis of lysosomal organelles complex-1, subunit 2	BLOC1S2	7.70995e-05	-1.9663	non metastatic down vs metastatic
CfaAffx.1272.1.S1_at	similar to Adapter-related protein complex 3 sigma 1 subunit (Sigma-adaptin 3a)	LOC643454	0.000247823	-1.95769	non metastatic down vs metastatic
Cfa.11497.1.A1_s_at	regulatory factor X-associated ankyrin-containing protein	RFXANK	0.00066509	-1.9561	non metastatic down vs metastatic
CfaAffx.17356.1.S1_at	COP9 constitutive photomorphogenic homolog subunit 7B (Arabidopsis)	COPS7B	4.61188e-05	-1.95474	non metastatic down vs metastatic
Cfa.11226.1.A1_at	UTP6, small subunit (SSU) processome component, homolog (yeast)	UTP6	0.000107303	-1.95461	non metastatic down vs metastatic
CfaAffx.13728.1.S1_at	electron-transferring-flavoprotein dehydrogenase	ETFDH	5.35434e-05	-1.95197	non metastatic down vs metastatic
Cfa.15498.1.A1_s_at	bromodomain adjacent to zinc finger domain, 1A	BAZ1A	0.000174564	-1.95097	non metastatic down vs metastatic
CfaAffx.17979.1.S1_at	similar to histone 2, H2ac	HIST2H2AC	0.000141912	-1.95067	non metastatic down vs metastatic
CfaAffx.10591.1.S1_at	protein phosphatase 4, regulatory subunit 2	PPP4R2	0.000311445	-1.94986	non metastatic down vs metastatic
CfaAffx.12090.1.S1_at	similar to U11/U12 snRNP 35K isoform a	SNRNP35	0.000435004	-1.94924	non metastatic down vs metastatic
CfaAffx.19196.1.S1_s_at	prune homolog (Drosophila)	PRUNE	0.000432756	-1.94874	non metastatic down vs metastatic
Cfa.1364.1.A1_at	ribophorin II	RPN2	0.000328161	-1.94843	non metastatic down vs metastatic
Cfa.10189.1.A1_at	torsin family 2, member A	TOR2A	4.97997e-05	-1.94789	non metastatic down vs metastatic
Cfa.12108.2.S1_s_at	mitochondrial ribosomal protein L24	MRPL24	1.47674e-05	-1.94723	non metastatic down vs metastatic
CfaAffx.29656.1.S1_at	phosphoglycolate phosphatase	PGP	0.000356188	-1.94689	non metastatic down vs metastatic
Cfa.16405.2.S1_s_at	structural maintenance of chromosomes 5	SMC5	3.25246e-05	-1.94326	non metastatic down vs metastatic
Cfa.20906.1.S1_s_at	G kinase anchoring protein 1	GKAP1	0.000546294	-1.93996	non metastatic down vs metastatic
Cfa.20105.1.S1_s_at	protein arginine methyltransferase 5	PRMT5	0.000841244	-1.93993	non metastatic down vs metastatic
Cfa.3712.1.S1_s_at	solute carrier family 35 (UDP-N-acetylglucosamine (UDP-GlcNAc) transporter), mem	SLC35A3	0.000174205	-1.93895	non metastatic down vs metastatic
CfaAffx.26782.1.S1_at	glucuronic acid epimerase	GLCE	0.00027374	-1.93893	non metastatic down vs metastatic
CfaAffx.20753.1.S1_s_at	golgi SNAP receptor complex member 2	GOSR2	0.000229034	-1.9387	non metastatic down vs metastatic
Cfa.1395.1.S1_s_at	histone H2AF	H2AF	0.000128992	-1.93567	non metastatic down vs metastatic
Cfa.17941.1.S1_s_at	dual specificity phosphatase 12	DUSP12	0.000793769	-1.93123	non metastatic down vs metastatic
CfaAffx.16213.1.S1_s_at	M-phase phosphoprotein 10 (U3 small nucleolar ribonucleoprotein)	MPHOSPH10	2.81308e-05	-1.9305	non metastatic down vs metastatic
CfaAffx.4480.1.S1_at	lectin, mannose-binding 2-like	LMAN2L	0.000572902	-1.92866	non metastatic down vs metastatic
Cfa.18592.1.S1_s_at	DCN1, defective in cullin neddylation 1, domain containing 1 (S. cerevisiae)	DCUN1D1	0.000407396	-1.92747	non metastatic down vs metastatic
CfaAffx.30540.1.S1_at	frequenin homolog (Drosophila)	FREQ	0.000603204	-1.92733	non metastatic down vs metastatic
Cfa.16395.1.S1_s_at	DEAD (Asp-Glu-Ala-Asp) box polypeptide 27	DDX27	0.000325561	-1.92603	non metastatic down vs metastatic
Cfa.18778.1.S1_s_at	topoisomerase (DNA) II binding protein 1	TOPBP1	0.000701933	-1.92404	non metastatic down vs metastatic
CfaAffx.12189.1.S1_at	mitochondrial ribosomal protein L35	MRPL35	9.96336e-05	-1.91559	non metastatic down vs metastatic
Cfa.21008.1.S1_s_at	growth arrest and DNA-damage-inducible, gamma interacting protein 1	GADD45GIP1	0.000299408	-1.91517	non metastatic down vs metastatic
CfaAffx.13922.1.S1_s_at	TP53RK binding protein	TPRKB	0.000261307	-1.91482	non metastatic down vs metastatic
Cfa.21059.1.S1_s_at	inosine triphosphatase (nucleoside triphosphate pyrophosphatase)	ITPA	0.000323685	-1.91471	non metastatic down vs metastatic
Cfa.9946.1.S1_at	general transcription factor IIA, 2, 12kDa	GTF2A2	7.57509e-05	-1.91136	non metastatic down vs metastatic
Cfa.1328.1.A1_at	chloride channel 3	clcn3	0.000155791	-1.91046	non metastatic down vs metastatic
Cfa.11756.1.A1_s_at	exosome component 4	EXOSC4	0.000243881	-1.90879	non metastatic down vs metastatic
Cfa.1675.1.S1_at	similar to dynein light chain-A	DYNC1LI1	7.75551e-06	-1.90833	non metastatic down vs metastatic
CfaAffx.24345.1.S1_at	saccharopine dehydrogenase (putative)	SCCPDH	0.000323488	-1.90731	non metastatic down vs metastatic
CfaAffx.20479.1.S1_s_at	DEAD (Asp-Glu-Ala-Asp) box polypeptide 47	DDX47	0.000792483	-1.90606	non metastatic down vs metastatic
Cfa.21374.1.S1_s_at	guanine monphosphate synthetase	GMPS	0.000146454	-1.90311	non metastatic down vs metastatic
Cfa.2392.2.S1_s_at	serine active site containing 1	SERAC1	0.000834003	-1.90257	non metastatic down vs metastatic
Cfa.18729.1.S1_s_at	AHA1, activator of heat shock 90kDa protein ATPase homolog 1 (yeast)	AHSA1	0.000128363	-1.90204	non metastatic down vs metastatic
Cfa.12049.1.A1_at	mitochondrial ribosomal protein L30	MRPL30	1.64724e-06	-1.90147	non metastatic down vs metastatic
Cfa.11000.1.S1_s_at	mitochondrial ribosomal protein L39	MRPL39	0.000166475	-1.89639	non metastatic down vs metastatic
CfaAffx.22988.1.S1_at	MAX-like protein X	MLX	1.48062e-05	-1.89493	non metastatic down vs metastatic
Cfa.5352.1.A1_at	similar to Molybdenum cofactor synthesis protein cinnamon	LOC127133	0.000281585	-1.89425	non metastatic down vs metastatic
Cfa.13055.1.S1_s_at	nucleoporin 37kDa	NUP37	2.17226e-05	-1.89317	non metastatic down vs metastatic
Cfa.5501.1.A1_s_at	similar to CG8067-PA	CG8067-PA	0.000325561	-1.89289	non metastatic down vs metastatic
Cfa.10889.1.S1_s_at	similar to mitochondrial ribosomal protein L33	MRPL33	3.18719e-05	-1.89197	non metastatic down vs metastatic
CfaAffx.19836.1.S1_s_at	pescadillo homolog 1, containing BRCT domain (zebrafish)	PES1	0.000843072	-1.89169	non metastatic down vs metastatic
Cfa.2752.1.S1_at	zinc finger, DHHC-type containing 12	ZDHHC12	0.000414391	-1.89067	non metastatic down vs metastatic
Cfa.6309.1.A1_x_at	mitochondria-associated protein involved in granulocyte-macrophage colony-stimul	MAGMAS	0.000133105	-1.89032	non metastatic down vs metastatic
CfaAffx.13745.1.S1_s_at	peptidylprolyl isomerase D (cyclophilin D)	PPID	0.000227356	-1.8888	non metastatic down vs metastatic
CfaAffx.1417.1.S1_s_at	LTV1 homolog (S. cerevisiae)	LTV1	6.35324e-06	-1.88578	non metastatic down vs metastatic
CfaAffx.4294.1.S1_s_at	eukaryotic translation initiation factor 5B	EIF5B	5.02288e-05	-1.88503	non metastatic down vs metastatic
CfaAffx.5987.1.S1_s_at	integrin beta 1 binding protein 1	ITGB1BP1	5.35639e-05	-1.88266	non metastatic down vs metastatic
CfaAffx.29835.1.S1_at	similar to mannosidase, alpha, class 1B, member 1 /// mannosidase, alpha, class	MAN1B1	0.000309745	-1.88234	non metastatic down vs metastatic
Cfa.18241.1.S1_s_at	far upstream element (FUSE) binding protein 1	FUBP1	0.000728282	-1.88232	non metastatic down vs metastatic
Cfa.6970.2.S1_a_at	DET1 and DDB1 associated 1	DDA1	5.92633e-05	-1.88228	non metastatic down vs metastatic
Cfa.11325.1.S1_at	similar to Mitochondrial import inner membrane translocase subunit TIM9 B (Fract	TIMM9	2.60552e-05	-1.88228	non metastatic down vs metastatic
Cfa.4210.2.S1_a_at	ATP synthase, H+ transporting, mitochondrial F0 complex, subunit F6	ATP5J	0.000375757	-1.88182	non metastatic down vs metastatic
Cfa.19172.1.S1_s_at	centrin, EF-hand protein, 3 (CDC31 homolog, yeast)	CETN3	0.000563406	-1.88064	non metastatic down vs metastatic
Cfa.5563.1.A1_s_at	protein disulfide isomerase family A, member 6	PDIA6	2.09603e-05	-1.87994	non metastatic down vs metastatic
Cfa.12692.1.A1_at	similar to BTB (POZ) domain containing 1 isoform 1	PATZ1	0.000844636	-1.87935	non metastatic down vs metastatic
CfaAffx.15780.1.S1_s_at	nucleolar and coiled-body phosphoprotein 1	NOLC1	4.02478e-05	-1.879	non metastatic down vs metastatic
CfaAffx.25900.1.S1_at	solute carrier family 35, member B1	SLC35B1	5.35639e-05	-1.87648	non metastatic down vs metastatic
Cfa.20692.1.S1_s_at	similar to CG9590-PA	CG9590-PA	0.000839058	-1.87117	non metastatic down vs metastatic
CfaAffx.26193.1.S1_s_at	similar to GIY-YIG domain containing 2 isoform 1	LOC607780	0.000243881	-1.87022	non metastatic down vs metastatic
CfaAffx.28009.1.S1_at	GrpE-like 2, mitochondrial (E. coli)	GRPEL2	9.39837e-06	-1.8697	non metastatic down vs metastatic
Cfa.10592.1.A1_s_at	transmembrane protein 165	TMEM165	2.10535e-05	-1.86634	non metastatic down vs metastatic
CfaAffx.987.1.S1_at	thioredoxin-like 4A	TXNL4A	0.000636731	-1.86544	non metastatic down vs metastatic
Cfa.12495.1.A1_at	WD repeat domain 43	WDR43	4.19464e-05	-1.86542	non metastatic down vs metastatic
CfaAffx.6880.1.S1_s_at	dihydrofolate reductase	DHFR	0.000445794	-1.86249	non metastatic down vs metastatic
Cfa.9894.1.A1_s_at	similar to MHC class II region expressed gene KE2 /// similar to MHC class II re	PFDN6	0.000595733	-1.86138	non metastatic down vs metastatic
Cfa.10237.1.S1_at	similar to ribosomal protein L37	RPL37	0.000253783	-1.86103	non metastatic down vs metastatic
CfaAffx.9075.1.S1_at	STT3, subunit of the oligosaccharyltransferase complex, homolog B (S. cerevisiae	STT3B	0.000931207	-1.858	non metastatic down vs metastatic
Cfa.6426.1.A1_at	exosome component 1	EXOSC1	2.66772e-05	-1.85657	non metastatic down vs metastatic
Cfa.4941.1.A1_at	NEDD4 binding protein 1	N4BP1	0.00049535	-1.85606	non metastatic down vs metastatic
Cfa.10585.1.A1_at	mitochondrial ribosomal protein L3	MRPL3	9.43453e-05	-1.85588	non metastatic down vs metastatic
CfaAffx.22676.1.S1_s_at	myoneurin	MYNN	0.000235225	-1.8553	non metastatic down vs metastatic
Cfa.13623.1.A1_at	SFT2 domain containing 2	SFT2D2	0.000342426	-1.85297	non metastatic down vs metastatic
CfaAffx.14162.1.S1_at	enolase-phosphatase 1	ENOPH1	0.00065996	-1.85203	non metastatic down vs metastatic
Cfa.18252.1.S1_s_at	RAD17 homolog (S. pombe)	RAD17	0.000330797	-1.85045	non metastatic down vs metastatic
CfaAffx.375.1.S1_at	karyopherin alpha 4 (importin alpha 3)	KPNA4	0.000389048	-1.84967	non metastatic down vs metastatic
CfaAffx.14283.1.S1_s_at	lin-54 homolog (C. elegans)	LIN54	0.000173409	-1.84859	non metastatic down vs metastatic
Cfa.3815.1.S1_at	RAB10, member RAS oncogene family	RAB10	0.000534154	-1.84774	non metastatic down vs metastatic
Cfa.3799.1.A1_s_at	lectin, mannose-binding 2	LMAN2	0.000327998	-1.84709	non metastatic down vs metastatic
Cfa.6521.2.A1_s_at	similar to calcium binding atopy-related autoantigen 1	CBARA1	0.000987727	-1.84683	non metastatic down vs metastatic
Cfa.21398.1.S1_s_at	nucleolar protein family A, member 1 (H/ACA small nucleolar RNPs)	NOLA1	0.000959807	-1.84659	non metastatic down vs metastatic
CfaAffx.25386.1.S1_s_at	SAFB-like, transcription modulator	SLTM	0.000441665	-1.84382	non metastatic down vs metastatic
CfaAffx.12504.1.S1_at	phosphodiesterase 12	PDE12	0.000146564	-1.84357	non metastatic down vs metastatic
CfaAffx.26929.1.S1_s_at	NADH dehydrogenase (ubiquinone) 1, alpha/beta subcomplex, 1, 8kDa	NDUFAB1	0.000281002	-1.84236	non metastatic down vs metastatic
Cfa.3180.2.S1_s_at	inner membrane protein, mitochondrial (mitofilin)	IMMT	0.000739127	-1.84162	non metastatic down vs metastatic
Cfa.7564.1.S1_a_at	neighbor of BRCA1 gene 1	NBR1	0.000640878	-1.84162	non metastatic down vs metastatic
Cfa.19642.1.S1_s_at	DEAH (Asp-Glu-Ala-His) box polypeptide 15	DHX15	0.000351613	-1.84141	non metastatic down vs metastatic
Cfa.9738.1.S1_s_at	protein kinase, AMP-activated, alpha 1 catalytic subunit	PRKAA1	0.000791747	-1.84079	non metastatic down vs metastatic
Cfa.14046.1.A1_s_at	similar to neurobeachin-like 1	NBEAL1	0.00065996	-1.8399	non metastatic down vs metastatic
CfaAffx.7429.1.S1_at	SET domain, bifurcated 2	SETDB2	0.000312561	-1.83784	non metastatic down vs metastatic
Cfa.723.1.A1_s_at	phosphodiesterase 6D, cGMP-specific, rod, delta	PDE6D	5.30482e-05	-1.83621	non metastatic down vs metastatic
Cfa.3884.1.S1_at	dolichyl-diphosphooligosaccharide-protein glycosyltransferase	DDOST	2.00638e-05	-1.83409	non metastatic down vs metastatic
CfaAffx.9999.1.S1_s_at	ubiquitin-fold modifier 1	UFM1	5.83463e-06	-1.83311	non metastatic down vs metastatic
Cfa.17004.1.S1_at	mitochondrial ribosomal protein L40	MRPL40	0.000309499	-1.83295	non metastatic down vs metastatic
Cfa.18333.1.S1_s_at	SAP30 binding protein	SAP30BP	0.000743717	-1.83169	non metastatic down vs metastatic
CfaAffx.21441.1.S1_s_at	N-myristoyltransferase 1	NMT1	9.81173e-05	-1.83116	non metastatic down vs metastatic
CfaAffx.16810.1.S1_s_at	similar to Calcitonin gene-related peptide-receptor component protein (CGRP-rece	CRCP	0.000227684	-1.82889	non metastatic down vs metastatic
CfaAffx.20325.1.S1_at	UDP-N-acteylglucosamine pyrophosphorylase 1	UAP1	0.000144393	-1.81971	non metastatic down vs metastatic
Cfa.19095.1.S1_s_at	RB1-inducible coiled-coil 1	RB1CC1	0.000899658	-1.81887	non metastatic down vs metastatic
CfaAffx.4685.1.S1_s_at	peptidylprolyl isomerase H (cyclophilin H)	PPIH	0.000107643	-1.81865	non metastatic down vs metastatic
CfaAffx.19266.1.S1_at	Sjogren syndrome antigen B (autoantigen La)	SSB	9.96473e-05	-1.81639	non metastatic down vs metastatic
Cfa.10482.1.A1_at	small glutamine-rich tetratricopeptide repeat (TPR)-containing, beta	SGTB	0.000330456	-1.81514	non metastatic down vs metastatic
Cfa.19116.1.S1_s_at	seryl-tRNA synthetase	SARS	6.02899e-05	-1.81303	non metastatic down vs metastatic
CfaAffx.936.1.S1_at	mitochondrial ribosomal protein 63	MRP63	0.000323835	-1.81192	non metastatic down vs metastatic
Cfa.1011.1.S1_at	RAP1B, member of RAS oncogene family	RAP1B	0.00085758	-1.8113	non metastatic down vs metastatic
CfaAffx.15655.1.S1_s_at	proteasome (prosome, macropain) 26S subunit, non-ATPase, 14	PSMD14	0.000129054	-1.81103	non metastatic down vs metastatic
Cfa.1926.1.A1_s_at	dynamin 1-like	DNM1L	2.89438e-05	-1.80987	non metastatic down vs metastatic
CfaAffx.18006.1.S1_s_at	similar to Cytochrome c-type heme lyase (CCHL) (Holocytochrome c-type synthase)	HCCS	0.000553096	-1.80782	non metastatic down vs metastatic
Cfa.20433.1.S1_s_at	histidyl-tRNA synthetase	HARS	5.92633e-05	-1.80663	non metastatic down vs metastatic
Cfa.20877.2.S1_s_at	HD domain containing 3	HDDC3	0.000725894	-1.80607	non metastatic down vs metastatic
Cfa.20945.1.S1_s_at	sorting and assembly machinery component 50 homolog (S. cerevisiae)	SAMM50	0.000667883	-1.80486	non metastatic down vs metastatic
CfaAffx.22285.1.S1_s_at	nucleoporin 35kDa	NUP35	0.000119771	-1.80425	non metastatic down vs metastatic
CfaAffx.26850.1.S1_s_at	cleavage stimulation factor, 3' pre-RNA, subunit 2, 64kDa	CSTF2	5.4047e-05	-1.80348	non metastatic down vs metastatic
CfaAffx.18719.1.S1_at	RAE1 RNA export 1 homolog (S. pombe)	RAE1	0.000332296	-1.80279	non metastatic down vs metastatic
Cfa.20672.1.S1_s_at	polymerase (RNA) II (DNA directed) polypeptide C, 33kDa	POLR2C	0.00089866	-1.80161	non metastatic down vs metastatic
Cfa.11552.1.S1_a_at	ubiquitin-conjugating enzyme E2 variant 1	UBE2V1	0.000316833	-1.80102	non metastatic down vs metastatic
CfaAffx.29602.1.S1_at	similar to ELG protein	C17orf85	0.00030375	-1.80057	non metastatic down vs metastatic
CfaAffx.29198.1.S1_s_at	glyoxalase domain containing 4	GLOD4	0.000261307	-1.79668	non metastatic down vs metastatic
CfaAffx.15816.1.S1_s_at	similar to Zinc finger protein 90 (Zfp-90) (Zinc finger protein NK10)	ZFP90	0.000864089	-1.79123	non metastatic down vs metastatic
CfaAffx.26979.1.S1_at	transmembrane emp24 protein transport domain containing 1	TMED1	0.000866404	-1.79047	non metastatic down vs metastatic
CfaAffx.2759.1.S1_at	TAF11 RNA polymerase II, TATA box binding protein (TBP)-associated factor, 28kDa	TAF11	0.000102535	-1.79037	non metastatic down vs metastatic
CfaAffx.25349.1.S1_s_at	LAS1-like (S. cerevisiae)	LAS1L	0.00098424	-1.79031	non metastatic down vs metastatic
Cfa.20165.1.S1_at	dehydrogenase/reductase (SDR family) member 7B	DHRS7B	0.000818864	-1.78988	non metastatic down vs metastatic
CfaAffx.2900.1.S1_s_at	iron-sulfur cluster assembly 1 homolog (S. cerevisiae)	ISCA1	0.000320709	-1.78961	non metastatic down vs metastatic
CfaAffx.20520.1.S1_at	G protein-coupled receptor 155	GPR155	0.000609116	-1.78874	non metastatic down vs metastatic
Cfa.20195.1.S1_s_at	amyloid beta precursor protein (cytoplasmic tail) binding protein 2	APPBP2	0.000338442	-1.78751	non metastatic down vs metastatic
Cfa.1143.1.S1_at	Sec23 homolog B (S. cerevisiae)	SEC23B	0.000859141	-1.78562	non metastatic down vs metastatic
Cfa.18497.1.S1_s_at	eukaryotic translation initiation factor 1A, X-linked	EIF1AX	0.000235082	-1.78415	non metastatic down vs metastatic
CfaAffx.28683.1.S1_s_at	N-terminal asparagine amidase	NTAN1	0.000924638	-1.78402	non metastatic down vs metastatic
Cfa.8202.1.A1_at	mitochondrial intermediate peptidase	MIPEP	0.00073238	-1.77865	non metastatic down vs metastatic
Cfa.8821.1.A1_at	hypothetical protein LOC611164	LOC611164	0.000233161	-1.77847	non metastatic down vs metastatic
Cfa.16981.1.S1_s_at	ubiquitin carboxyl-terminal esterase L3 (ubiquitin thiolesterase)	UCHL3	0.000466407	-1.77723	non metastatic down vs metastatic
Cfa.19804.1.S1_s_at	hypothetical LOC479586	LOC479586	7.43109e-05	-1.77478	non metastatic down vs metastatic
Cfa.5198.1.A1_s_at	coiled-coil-helix-coiled-coil-helix domain containing 1	CHCHD1	0.000119821	-1.77431	non metastatic down vs metastatic
CfaAffx.26317.1.S1_s_at	NudC domain containing 2	NUDCD2	0.000451596	-1.77192	non metastatic down vs metastatic
Cfa.19507.1.S1_at	DPH5 homolog (S. cerevisiae)	DPH5	0.000580204	-1.77121	non metastatic down vs metastatic
CfaAffx.3979.1.S1_at	similar to D19Bwg1357e protein	LOC476337	0.000308197	-1.77114	non metastatic down vs metastatic
Cfa.12625.1.A1_s_at	proteasome (prosome, macropain) subunit, beta type, 3	PSMB3	1.23258e-05	-1.77094	non metastatic down vs metastatic
Cfa.19728.1.S1_at	nucleoporin 43kDa	NUP43	0.000347146	-1.76866	non metastatic down vs metastatic
CfaAffx.15852.1.S1_s_at	coiled-coil domain containing 56	CCDC56	0.00073238	-1.76831	non metastatic down vs metastatic
Cfa.20627.1.S1_s_at	ribosomal L1 domain containing 1	RSL1D1	7.86579e-05	-1.7674	non metastatic down vs metastatic
CfaAffx.22305.1.S1_s_at	dual specificity phosphatase 3	DUSP3	0.000844271	-1.76715	non metastatic down vs metastatic
CfaAffx.31065.1.S1_at	synapse defective 1, Rho GTPase, homolog 2 (C. elegans)	SYDE2	0.000321087	-1.76687	non metastatic down vs metastatic
CfaAffx.30582.1.S1_x_at	similar to cDNA sequence BC005624	LOC480697	6.8112e-05	-1.76621	non metastatic down vs metastatic
Cfa.17936.1.S1_at	deoxynucleotidyltransferase, terminal, interacting protein 1	DNTTIP1	1.95457e-05	-1.76533	non metastatic down vs metastatic
CfaAffx.7654.1.S1_s_at	LSM3 homolog, U6 small nuclear RNA associated (S. cerevisiae)	LSM3	4.76308e-05	-1.7649	non metastatic down vs metastatic
Cfa.18335.1.S1_s_at	small glutamine-rich tetratricopeptide repeat (TPR)-containing, alpha	SGTA	0.000260666	-1.76424	non metastatic down vs metastatic
CfaAffx.6214.1.S1_at	proteasome (prosome, macropain) subunit, alpha type, 2	PSMA2	0.000793769	-1.76317	non metastatic down vs metastatic
CfaAffx.8194.1.S1_at	asparagine-linked glycosylation 8 homolog (S. cerevisiae, alpha-1,3-glucosyltran	ALG8	6.03219e-05	-1.76288	non metastatic down vs metastatic
Cfa.15207.1.S1_s_at	transmembrane protein 41B	TMEM41B	0.000308664	-1.76274	non metastatic down vs metastatic
CfaAffx.29516.1.S1_s_at	THO complex 6 homolog (Drosophila)	THOC6	0.000281062	-1.76234	non metastatic down vs metastatic
CfaAffx.1424.1.S1_s_at	splicing factor 3b, subunit 5, 10kDa	SF3B5	0.000364953	-1.76063	non metastatic down vs metastatic
Cfa.11221.1.A1_at	3'(2'), 5'-bisphosphate nucleotidase 1	BPNT1	0.000899828	-1.75884	non metastatic down vs metastatic
Cfa.14007.1.A1_x_at	latexin	LXN	0.000435004	-1.75766	non metastatic down vs metastatic
CfaAffx.14053.1.S1_at	protein tyrosine phosphatase, non-receptor type 11	PTPN11	0.000402273	-1.7569	non metastatic down vs metastatic
Cfa.1748.1.S1_at	similar to Probable dimethyladenosine transferase (S-adenosylmethionine-6-N,N-ad	DIMT1L	2.82836e-05	-1.75655	non metastatic down vs metastatic
CfaAffx.20818.1.S1_s_at	transmembrane and coiled-coil domains 1	TMCO1	0.000143772	-1.75377	non metastatic down vs metastatic
Cfa.1028.1.A1_s_at	phosphoribosylaminoimidazole carboxylase, phosphoribosylaminoimidazole succinoca	PAICS	0.000952173	-1.75303	non metastatic down vs metastatic
CfaAffx.21831.1.S1_s_at	similar to DiGeorge syndrome critical region protein 6	DGCR6	0.000924887	-1.75236	non metastatic down vs metastatic
CfaAffx.2194.1.S1_s_at	FGFR1 oncogene partner	FGFR1OP	0.000300539	-1.75132	non metastatic down vs metastatic
CfaAffx.14554.1.S1_x_at	lactate dehydrogenase A	LDHA	0.000263104	-1.75126	non metastatic down vs metastatic
CfaAffx.5745.1.S1_s_at	similar to acid phosphatase 1, soluble	ACP1	0.000163702	-1.74913	non metastatic down vs metastatic
Cfa.17612.1.S1_s_at	LSM4 homolog, U6 small nuclear RNA associated (S. cerevisiae)	LSM4	0.000199472	-1.74438	non metastatic down vs metastatic
CfaAffx.8873.1.S1_s_at	RNA pseudouridylate synthase domain containing 3	RPUSD3	0.000641559	-1.74376	non metastatic down vs metastatic
CfaAffx.5487.1.S1_s_at	BUB3 budding uninhibited by benzimidazoles 3 homolog (yeast)	BUB3	0.000815627	-1.74302	non metastatic down vs metastatic
Cfa.15117.1.S1_at	ring finger protein 7	RNF7	4.16735e-06	-1.74286	non metastatic down vs metastatic
Cfa.18764.1.S1_s_at	coatomer protein complex, subunit beta 2 (beta prime)	COPB2	0.000844636	-1.74195	non metastatic down vs metastatic
CfaAffx.19065.1.S1_s_at	similar to 14-3-3 protein theta (14-3-3 protein tau) (14-3-3 protein T-cell) (HS	YWHAQ	9.99476e-05	-1.73993	non metastatic down vs metastatic
CfaAffx.10630.1.S1_at	leucyl-tRNA synthetase	LARS	0.000809766	-1.7397	non metastatic down vs metastatic
Cfa.943.1.A1_s_at	katanin p60 (ATPase-containing) subunit A 1	KATNA1	0.000192152	-1.73887	non metastatic down vs metastatic
Cfa.1034.1.S1_at	chaperonin containing TCP1, subunit 8 (theta)	CCT8	0.000561138	-1.73874	non metastatic down vs metastatic
CfaAffx.2289.1.S1_at	malonyl CoA:ACP acyltransferase (mitochondrial)	MCAT	0.00080663	-1.73669	non metastatic down vs metastatic
Cfa.11409.3.S1_s_at	hypothetical LOC477569	LOC477569	0.000539787	-1.73652	non metastatic down vs metastatic
Cfa.18509.1.S1_s_at	nuclear assembly factor 1 homolog (S. cerevisiae)	NAF1	0.00037326	-1.73619	non metastatic down vs metastatic
Cfa.18255.1.S1_s_at	peroxisomal biogenesis factor 13	PEX13	0.000561138	-1.73564	non metastatic down vs metastatic
Cfa.21589.1.S1_s_at	cell division cycle 37 homolog (S. cerevisiae)	CDC37	0.000330676	-1.73479	non metastatic down vs metastatic
CfaAffx.21027.1.S1_at	TATA box binding protein (TBP)-associated factor, RNA polymerase I, A, 48kDa	TAF1A	0.00065996	-1.73303	non metastatic down vs metastatic
Cfa.10769.1.S1_at	similar to Calgizzarin (S100 calcium-binding protein A11) (S100C protein) (MLN 7	S100A11	0.00017369	-1.7302	non metastatic down vs metastatic
Cfa.11469.1.A1_s_at	growth factor, augmenter of liver regeneration	GFER	0.000552789	-1.72784	non metastatic down vs metastatic
CfaAffx.30489.1.S1_s_at	COX4 neighbor	COX4NB	0.000403325	-1.72711	non metastatic down vs metastatic
Cfa.20852.1.S1_s_at	stress-induced-phosphoprotein 1	STIP1	0.000457027	-1.72532	non metastatic down vs metastatic
CfaAffx.3457.1.S1_at	hypothetical protein LOC608611	LOC608611	0.000456084	-1.72439	non metastatic down vs metastatic
CfaAffx.20857.1.S1_at	N-ethylmaleimide-sensitive factor	NSF	0.000348079	-1.72395	non metastatic down vs metastatic
CfaAffx.30583.1.S1_at	torsin family 1, member A (torsin A)	TOR1A	0.000346897	-1.72393	non metastatic down vs metastatic
Cfa.16192.1.S1_at	transmembrane protein 157	TMEM157	0.000802776	-1.72238	non metastatic down vs metastatic
CfaAffx.25055.1.S1_s_at	cornichon homolog 4 (Drosophila)	CNIH4	2.20136e-05	-1.72219	non metastatic down vs metastatic
CfaAffx.16920.1.S1_at	ribosomal RNA processing 15 homolog (S. cerevisiae)	RRP15	1.38926e-05	-1.7209	non metastatic down vs metastatic
CfaAffx.23731.1.S1_s_at	similar to ribosomal protein S15a	RPS15A	0.000332536	-1.71849	non metastatic down vs metastatic
Cfa.7938.1.A1_s_at	proteasome (prosome, macropain) activator subunit 3 (PA28 gamma; Ki)	PSME3	0.000118342	-1.71838	non metastatic down vs metastatic
Cfa.19645.1.S1_s_at	eukaryotic translation initiation factor 2, subunit 1 alpha, 35kDa	EIF2S1	0.000102535	-1.71773	non metastatic down vs metastatic
CfaAffx.1520.1.S1_at	peptidylprolyl isomerase (cyclophilin)-like 4	PPIL4	0.000210274	-1.71641	non metastatic down vs metastatic
Cfa.11354.1.A1_s_at	similar to small nuclear ribonucleoprotein D3	SNRPD3	0.000263104	-1.71531	non metastatic down vs metastatic
Cfa.12423.2.A1_s_at	COBW domain containing 2	CBWD2	0.000102049	-1.70975	non metastatic down vs metastatic
Cfa.20946.2.S1_a_at	RNA terminal phosphate cyclase domain 1	RTCD1	0.000187479	-1.70941	non metastatic down vs metastatic
Cfa.8913.1.A1_at	similar to CG12750-PA	LOC488427	0.000508642	-1.70824	non metastatic down vs metastatic
CfaAffx.1907.1.S1_s_at	similar to Cytoplasmic dynein light chain (T-complex testis-specific protein 1 h	DYNLT1	0.000435004	-1.70817	non metastatic down vs metastatic
Cfa.17926.1.S1_s_at	programmed cell death 10	PDCD10	0.000527787	-1.70817	non metastatic down vs metastatic
CfaAffx.23004.1.S1_s_at	ribosomal protein L22-like 1	RPL22L1	0.000296573	-1.70758	non metastatic down vs metastatic
Cfa.18612.1.S1_at	glutamyl-tRNA(Gln) amidotransferase, subunit C homolog (bacterial)	GATC	0.000785993	-1.70652	non metastatic down vs metastatic
CfaAffx.21190.1.S1_s_at	ZW10, kinetochore associated, homolog (Drosophila)	ZW10	0.000177003	-1.70632	non metastatic down vs metastatic
CfaAffx.13833.1.S1_s_at	DEAD (Asp-Glu-Ala-Asp) box polypeptide 23	DDX23	0.000336538	-1.70629	non metastatic down vs metastatic
Cfa.9601.1.A1_at	akirin 2	AKIRIN2	0.000156836	-1.70502	non metastatic down vs metastatic
Cfa.10274.1.S1_s_at	nudix (nucleoside diphosphate linked moiety X)-type motif 5	NUDT5	0.000400517	-1.7047	non metastatic down vs metastatic
CfaAffx.21251.1.S1_s_at	elongation factor Tu GTP binding domain containing 1	EFTUD1	0.000111451	-1.70192	non metastatic down vs metastatic
Cfa.6533.1.A1_at	small nuclear ribonucleoprotein polypeptide E	SNRPE	2.82836e-05	-1.70184	non metastatic down vs metastatic
Cfa.21488.1.S1_s_at	hydroxyacyl-Coenzyme A dehydrogenase/3-ketoacyl-Coenzyme A thiolase/enoyl-Coenzy	HADHA	0.000931207	-1.70076	non metastatic down vs metastatic
CfaAffx.11794.1.S1_at	SFRS12-interacting protein 1	SFRS12IP1	0.000818864	-1.70047	non metastatic down vs metastatic
Cfa.3146.1.A1_at	hypothetical LOC480615	LOC480615	0.000103245	-1.70023	non metastatic down vs metastatic
Cfa.17776.1.S1_at	LUC7-like 2 (S. cerevisiae)	LUC7L2	0.000225677	1.70011	non metastatic up vs metastatic
Cfa.6134.1.S1_at	F-box and WD repeat domain containing 4	FBXW4	0.000141087	1.7015	non metastatic up vs metastatic
CfaAffx.20226.1.S1_at	cation channel, sperm associated 1	CATSPER1	1.69087e-05	1.70392	non metastatic up vs metastatic
CfaAffx.1653.1.S1_at	transmembrane protein 19	TMEM19	0.000667934	1.70509	non metastatic up vs metastatic
Cfa.3462.1.A1_s_at	thyroid hormone receptor, beta (erythroblastic leukemia viral (v-erb-a) oncogene	THRB	0.000773393	1.70519	non metastatic up vs metastatic
Cfa.10972.2.A1_s_at	RNA binding motif protein 9	RBM9	0.00085884	1.70797	non metastatic up vs metastatic
Cfa.1583.1.S1_at	RNA binding motif protein, X-linked	RBMX	0.000369831	1.71686	non metastatic up vs metastatic
CfaAffx.1302.1.S1_s_at	YTH domain containing 2	YTHDC2	0.000975044	1.72061	non metastatic up vs metastatic
Cfa.1465.1.S1_at	sulfotransferase family 1E, estrogen-preferring, member 1	SULT1E1	8.28391e-05	1.72092	non metastatic up vs metastatic
Cfa.1636.1.A1_s_at	single-stranded DNA binding protein 2	SSBP2	0.000941379	1.72194	non metastatic up vs metastatic
Cfa.9386.1.S1_s_at	sperm associated antigen 16	SPAG16	0.000382625	1.72448	non metastatic up vs metastatic
CfaAffx.28766.1.S1_s_at	InaD-like (Drosophila)	INADL	0.00082176	1.72795	non metastatic up vs metastatic
CfaAffx.3548.1.S1_s_at	kelch domain containing 3	KLHDC3	0.000850922	1.7284	non metastatic up vs metastatic
Cfa.10358.2.S1_s_at	SON DNA binding protein	SON	1.98461e-06	1.73475	non metastatic up vs metastatic
CfaAffx.23492.1.S1_at	T-box 19	TBX19	0.000282472	1.73605	non metastatic up vs metastatic
CfaAffx.30888.1.S1_at	bromodomain, testis-specific	BRDT	0.000159826	1.73923	non metastatic up vs metastatic
CfaAffx.17985.1.S1_s_at	bromodomain PHD finger transcription factor	BPTF	0.000144393	1.74012	non metastatic up vs metastatic
Cfa.10879.1.S1_at	fibronectin type III and SPRY domain containing 1-like	FSD1L	0.00077631	1.74085	non metastatic up vs metastatic
CfaAffx.17370.1.S1_at	zinc finger, CCHC domain containing 17	ZCCHC17	0.000254759	1.74846	non metastatic up vs metastatic
CfaAffx.16077.1.S1_at	musashi homolog 1 (Drosophila)	MSI1	0.000224695	1.75103	non metastatic up vs metastatic
CfaAffx.6320.1.S1_s_at	zinc finger, MYM-type 1 /// zinc finger, MYM-type 4	ZMYM1	0.000376789	1.76143	non metastatic up vs metastatic
CfaAffx.12168.1.S1_at	metallophosphoesterase domain containing 2	MPPED2	0.000319607	1.77027	non metastatic up vs metastatic
Cfa.15221.1.S1_at	TRAF-type zinc finger domain containing 1	TRAFD1	0.000299782	1.77467	non metastatic up vs metastatic
Cfa.1419.1.A1_at	polymerase (RNA) II (DNA directed) polypeptide A, 220kDa	POLR2A	0.000114848	1.77772	non metastatic up vs metastatic
Cfa.464.2.S1_at	similar to ZK1058.5 /// methyltransferase like 6	METTL6	0.000811037	1.79057	non metastatic up vs metastatic
CfaAffx.23904.1.S1_at	similar to B0511.12	LOC480341	0.000661947	1.79222	non metastatic up vs metastatic
Cfa.19567.1.S1_at	uronyl-2-sulfotransferase	UST	0.000231574	1.79429	non metastatic up vs metastatic
CfaAffx.16999.1.S1_s_at	RNA binding motif protein 5	RBM5	0.000147663	1.79579	non metastatic up vs metastatic
Cfa.17595.1.S1_s_at	myosin, heavy chain 7B, cardiac muscle, beta	MYH7B	0.000144139	1.80302	non metastatic up vs metastatic
CfaAffx.23050.1.S1_s_at	eukaryotic translation initiation factor 4 gamma, 3	EIF4G3	0.00040402	1.80486	non metastatic up vs metastatic
Cfa.1233.2.S1_at	HscB iron-sulfur cluster co-chaperone homolog (E. coli)	HSCB	0.000133391	1.81716	non metastatic up vs metastatic
CfaAffx.25704.1.S1_at	RNA binding motif protein 25	RBM25	0.000334462	1.82474	non metastatic up vs metastatic
CfaAffx.15213.1.S1_at	dysbindin (dystrobrevin binding protein 1) domain containing 2	DBNDD2	0.000335165	1.82528	non metastatic up vs metastatic
Cfa.10253.2.S1_at	ADP-ribosylation factor-like 3	ARL3	2.60552e-05	1.84813	non metastatic up vs metastatic
CfaAffx.15479.1.S1_at	solute carrier family 6 (neurotransmitter transporter, glycine), member 5	SLC6A5	0.000432756	1.84952	non metastatic up vs metastatic
CfaAffx.24848.1.S1_at	similar to Enabled protein homolog	ENAH	2.64891e-06	1.85007	non metastatic up vs metastatic
CfaAffx.8570.1.S1_at	intraflagellar transport 172 homolog (Chlamydomonas)	IFT172	0.000708199	1.85186	non metastatic up vs metastatic
Cfa.11950.1.A1_at	IQ motif containing F1	IQCF1	0.000263994	1.85277	non metastatic up vs metastatic
CfaAffx.3922.1.S1_at	phosphatidylinositol glycan anchor biosynthesis, class O	PIGO	0.00076342	1.85497	non metastatic up vs metastatic
Cfa.8057.1.A1_at	protein phosphatase 1, regulatory (inhibitor) subunit 12B	PPP1R12B	0.000188387	1.85731	non metastatic up vs metastatic
CfaAffx.9708.1.S1_s_at	amyloid beta (A4) precursor protein-binding, family B, member 3	APBB3	0.000447972	1.86273	non metastatic up vs metastatic
CfaAffx.26406.1.S1_at	ubiquitin associated protein 2-like	UBAP2L	0.000239044	1.86374	non metastatic up vs metastatic
Cfa.15617.1.A1_at	nuclear transcription factor Y, gamma	NFYC	0.000373907	1.86599	non metastatic up vs metastatic
CfaAffx.18727.1.S1_s_at	calpain 9	CAPN9	7.99525e-05	1.86635	non metastatic up vs metastatic
Cfa.2477.1.S1_at	bromodomain adjacent to zinc finger domain, 2B	BAZ2B	0.000815219	1.86956	non metastatic up vs metastatic
CfaAffx.892.1.S1_at	hypothetical protein LOC609747	LOC609747	0.000764498	1.88538	non metastatic up vs metastatic
CfaAffx.15030.1.S1_at	dynamin binding protein	DNMBP	0.000345838	1.89844	non metastatic up vs metastatic
CfaAffx.3959.1.S1_s_at	SWI/SNF related, matrix associated, actin dependent regulator of chromatin, subf	SMARCA2	1.38994e-05	1.91367	non metastatic up vs metastatic
Cfa.2756.1.S1_at	WD repeat domain 26	WDR26	7.52605e-05	1.91391	non metastatic up vs metastatic
CfaAffx.16978.1.S1_s_at	tet oncogene family member 2	TET2	0.000712463	1.91691	non metastatic up vs metastatic
Cfa.8576.1.A1_at	RUN and SH3 domain containing 1	RUSC1	0.000299782	1.91745	non metastatic up vs metastatic
Cfa.19134.1.S1_a_at	fatty acid amide hydrolase	FAAH	0.000256404	1.92503	non metastatic up vs metastatic
CfaAffx.2417.1.S1_s_at	triadin	TRDN	0.000724355	1.92735	non metastatic up vs metastatic
CfaAffx.27133.1.S1_at	similar to nuclear RNA export factor 2	NXF2	5.63005e-05	1.92855	non metastatic up vs metastatic
CfaAffx.28811.1.S1_at	protein tyrosine phosphatase, non-receptor type 2	PTPN2	1.4319e-05	1.93121	non metastatic up vs metastatic
CfaAffx.3525.1.S1_at	synapsin III	SYN3	0.000107693	1.93444	non metastatic up vs metastatic
CfaAffx.15055.1.S1_at	similar to Zinc finger BED domain containing protein 4	ZBED4	0.00089866	1.94353	non metastatic up vs metastatic
Cfa.10351.1.A1_a_at	golgin B1, golgi integral membrane protein	GOLGB1	0.000224695	1.95663	non metastatic up vs metastatic
CfaAffx.30445.1.S1_at	transcription termination factor, RNA polymerase I	TTF1	0.000757022	1.95724	non metastatic up vs metastatic
Cfa.15579.1.A1_at	zinc finger protein 280C	ZNF280C	0.000996987	1.96525	non metastatic up vs metastatic
Cfa.13699.1.A1_at	WNK lysine deficient protein kinase 1	WNK1	0.000395592	1.96644	non metastatic up vs metastatic
CfaAffx.5753.1.S1_at	FK506 binding protein 15, 133kDa	FKBP15	1.43689e-05	1.96706	non metastatic up vs metastatic
Cfa.10577.1.S1_s_at	hect domain and RLD 2	HERC2	0.000271037	1.96844	non metastatic up vs metastatic
CfaAffx.21007.1.S1_at	melanoma inhibitory activity family, member 3	MIA3	0.000173409	1.97263	non metastatic up vs metastatic
Cfa.20330.1.S1_at	galactosidase, beta 1-like	GLB1L	0.000170866	1.98017	non metastatic up vs metastatic
Cfa.11243.1.A1_at	glutamic-oxaloacetic transaminase 1, soluble (aspartate aminotransferase 1)	GOT1	0.000293506	1.98519	non metastatic up vs metastatic
CfaAffx.7325.1.S1_s_at	UDP-glucose ceramide glucosyltransferase-like 1	UGCGL1	0.00077631	1.98665	non metastatic up vs metastatic
CfaAffx.27477.1.S1_at	TBC1 domain family, member 8B (with GRAM domain)	TBC1D8B	0.000218271	1.99581	non metastatic up vs metastatic
CfaAffx.29399.1.S1_s_at	cyclin L2	CCNL2	1.92253e-05	1.99683	non metastatic up vs metastatic
Cfa.1712.1.A1_at	Wolf-Hirschhorn syndrome candidate 1-like 1	WHSC1L1	0.000146041	2.0244	non metastatic up vs metastatic
CfaAffx.15354.1.S1_s_at	hect domain and RLD 3	HERC3	0.000355463	2.04513	non metastatic up vs metastatic
Cfa.15454.1.A1_at	insulin-like growth factor 2 receptor	IGF2R	0.000647023	2.05842	non metastatic up vs metastatic
CfaAffx.14858.1.S1_at	cyclin M1	CNNM1	1.95259e-05	2.05885	non metastatic up vs metastatic
Cfa.9459.1.A1_s_at	B-cell CLL/lymphoma 6	BCL6	0.000565264	2.06581	non metastatic up vs metastatic
CfaAffx.17055.1.S1_s_at	suppressor of variegation 4-20 homolog 1 (Drosophila)	SUV420H1	0.000438762	2.0709	non metastatic up vs metastatic
CfaAffx.9443.1.S1_s_at	NIMA (never in mitosis gene a)- related kinase 10	NEK10	0.000959807	2.0719	non metastatic up vs metastatic
Cfa.14257.1.A1_at	coiled-coil domain containing 8	CCDC8	0.000107016	2.07625	non metastatic up vs metastatic
CfaAffx.20214.1.S1_s_at	EPH receptor B3	EPHB3	0.000580204	2.0763	non metastatic up vs metastatic
Cfa.9846.1.A1_x_at	coiled-coil domain containing 55	CCDC55	0.00048705	2.07795	non metastatic up vs metastatic
Cfa.5764.2.S1_s_at	kinesin family member 5A	KIF5A	0.000498112	2.08403	non metastatic up vs metastatic
Cfa.8390.1.S1_a_at	KH domain containing, RNA binding, signal transduction associated 1	KHDRBS1	8.04397e-05	2.08617	non metastatic up vs metastatic
Cfa.18382.1.S1_at	TSC22 domain family, member 4	TSC22D4	0.000636731	2.08684	non metastatic up vs metastatic
CfaAffx.8542.1.S1_at	inter-alpha (globulin) inhibitor H2	ITIH2	5.59538e-05	2.08939	non metastatic up vs metastatic
CfaAffx.1996.1.S1_at	asparagine-linked glycosylation 12 homolog (S. cerevisiae, alpha-1,6-mannosyltra	ALG12	1.08327e-05	2.1066	non metastatic up vs metastatic
CfaAffx.694.1.S1_at	GTF2I repeat domain containing 2	GTF2IRD2	0.000908215	2.11202	non metastatic up vs metastatic
CfaAffx.25307.1.S1_s_at	similar to CG15120-PA	CG15120-PA	0.000791918	2.11637	non metastatic up vs metastatic
CfaAffx.1094.1.S1_at	silver homolog (mouse)	SILV	5.17637e-05	2.12374	non metastatic up vs metastatic
Cfa.4335.1.S1_at	nischarin	NISCH	6.07152e-05	2.14398	non metastatic up vs metastatic
CfaAffx.23147.1.S1_at	similar to ZK742.2	ZK742.2	4.61188e-05	2.14468	non metastatic up vs metastatic
CfaAffx.31052.1.S1_s_at	cysteine-rich, angiogenic inducer, 61	CYR61	4.16735e-06	2.14476	non metastatic up vs metastatic
Cfa.18183.1.S1_at	ankyrin repeat, family A (RFXANK-like), 2	ANKRA2	0.000197825	2.15038	non metastatic up vs metastatic
Cfa.8590.1.A1_at	arachidonate 12-lipoxygenase	ALOX12	0.000802992	2.15142	non metastatic up vs metastatic
CfaAffx.18819.1.S1_s_at	REST corepressor 3	RCOR3	1.11903e-05	2.21876	non metastatic up vs metastatic
CfaAffx.27529.1.S1_s_at	acyl-CoA synthetase medium-chain family member 3	ACSM3	0.00022811	2.22307	non metastatic up vs metastatic
Cfa.2118.1.A1_at	neuroguidin, EIF4E binding protein	NGDN	0.000453108	2.23414	non metastatic up vs metastatic
Cfa.19545.1.S1_at	PHD finger protein 21A	PHF21A	2.69427e-05	2.24108	non metastatic up vs metastatic
Cfa.17439.1.S1_at	tumor necrosis factor receptor superfamily, member 21	TNFRSF21	0.000462832	2.2562	non metastatic up vs metastatic
CfaAffx.12586.1.S1_at	transcription factor CP2	TFCP2	0.000263353	2.26557	non metastatic up vs metastatic
CfaAffx.14757.1.S1_s_at	similar to F37C4.6	F37C4.6	0.000898092	2.2665	non metastatic up vs metastatic
CfaAffx.25151.1.S1_at	tumor necrosis factor receptor superfamily, member 1B	TNFRSF1B	3.34455e-05	2.26693	non metastatic up vs metastatic
CfaAffx.21217.1.S1_at	similar to solute carrier family 22 (organic anion transporter), member 20	SLC22A6	0.000167794	2.26875	non metastatic up vs metastatic
Cfa.15518.2.A1_at	similar to CG17569-PB, isoform B	CG17569-PB	0.00042289	2.26919	non metastatic up vs metastatic
Cfa.650.1.S1_at	solute carrier family 25 (mitochondrial carrier, Aralar), member 12	SLC25A12	0.000465723	2.2699	non metastatic up vs metastatic
Cfa.17956.1.S1_x_at	transcription elongation factor A (SII)-like 3	TCEAL3	0.000338442	2.27201	non metastatic up vs metastatic
Cfa.19776.2.S1_at	tetratricopeptide repeat domain 13	TTC13	0.000102535	2.27529	non metastatic up vs metastatic
Cfa.17777.1.S1_s_at	hemochromatosis type 2 (juvenile)	HFE2	0.000183513	2.28938	non metastatic up vs metastatic
CfaAffx.25981.1.S1_at	period homolog 1 (Drosophila)	PER1	0.000898065	2.28988	non metastatic up vs metastatic
Cfa.21637.1.S1_s_at	serine/arginine repetitive matrix 2	SRRM2	0.000741785	2.29288	non metastatic up vs metastatic
Cfa.5.1.S1_s_at	guanine nucleotide binding protein (G protein), beta polypeptide 3	GNB3	0.000372696	2.30498	non metastatic up vs metastatic
CfaAffx.1121.1.S1_s_at	zinc finger protein 532	ZNF532	0.000401523	2.32329	non metastatic up vs metastatic
Cfa.18878.1.A1_at	chondroadherin	CHAD	2.20311e-06	2.32932	non metastatic up vs metastatic
CfaAffx.14687.1.S1_at	tumor susceptibility gene 101	TSG101	0.000155959	2.33495	non metastatic up vs metastatic
Cfa.12102.1.A1_at	WD repeat domain 90	WDR90	0.000478449	2.33833	non metastatic up vs metastatic
Cfa.13879.1.S1_at	WW domain containing E3 ubiquitin protein ligase 2	WWP2	0.000811004	2.34121	non metastatic up vs metastatic
Cfa.3592.3.S1_s_at	retinitis pigmentosa GTPase regulator	RPGR	0.000478449	2.34934	non metastatic up vs metastatic
Cfa.20078.1.S1_s_at	spermatogenesis associated 1	SPATA1	0.00038511	2.35208	non metastatic up vs metastatic
Cfa.19605.1.S1_at	centrosomal protein 170kDa	CEP170	0.00095987	2.35216	non metastatic up vs metastatic
Cfa.21375.1.S1_s_at	AF4/FMR2 family, member 4	AFF4	0.000155791	2.35269	non metastatic up vs metastatic
Cfa.16391.2.A1_x_at	heterogeneous nuclear ribonucleoprotein D-like	HNRPDL	5.4047e-05	2.35538	non metastatic up vs metastatic
Cfa.8330.1.A1_s_at	SRY (sex determining region Y)-box 6	SOX6	0.00011518	2.35547	non metastatic up vs metastatic
Cfa.9531.1.A1_at	natural killer-tumor recognition sequence	NKTR	0.00071482	2.36008	non metastatic up vs metastatic
CfaAffx.29066.1.S1_at	single stranded DNA binding protein 3	SSBP3	0.000339382	2.36161	non metastatic up vs metastatic
Cfa.18547.1.S1_at	RELT-like 1	RELL1	0.000328095	2.36796	non metastatic up vs metastatic
Cfa.3282.1.S1_s_at	similar to crystallin, zeta	CRYZ	0.000376259	2.39609	non metastatic up vs metastatic
CfaAffx.22992.1.S1_at	similar to Cytochrome P450 27, mitochondrial precursor (Cytochrome P-450C27/25)	CYP27A1	0.000938624	2.39754	non metastatic up vs metastatic
CfaAffx.29623.1.S1_s_at	protein kinase C, zeta	PRKCZ	3.02582e-05	2.40165	non metastatic up vs metastatic
Cfa.5395.1.A1_at	ubiquitin specific peptidase 24	USP24	0.000919791	2.40388	non metastatic up vs metastatic
Cfa.19289.1.S1_at	ataxin 7-like 3	ATXN7L3	0.000110293	2.42327	non metastatic up vs metastatic
Cfa.13570.1.A1_s_at	elastin microfibril interfacer 1	EMILIN1	0.000620839	2.42965	non metastatic up vs metastatic
CfaAffx.25382.1.S1_s_at	splicing factor, arginine/serine-rich 5	SFRS5	0.000810081	2.43391	non metastatic up vs metastatic
CfaAffx.20460.1.S1_at	enoyl-Coenzyme A, hydratase/3-hydroxyacyl Coenzyme A dehydrogenase	EHHADH	0.000162579	2.43428	non metastatic up vs metastatic
CfaAffx.19281.1.S1_at	B-cell CLL/lymphoma 9-like	BCL9L	0.000451897	2.44398	non metastatic up vs metastatic
Cfa.12294.1.A1_at	WD repeat domain 60	WDR60	3.86048e-05	2.44429	non metastatic up vs metastatic
Cfa.12884.1.S1_at	meningioma expressed antigen 5 (hyaluronidase)	MGEA5	1.30485e-05	2.4469	non metastatic up vs metastatic
CfaAffx.23074.1.S1_at	paired related homeobox 1	PRRX1	0.00049049	2.44736	non metastatic up vs metastatic
Cfa.19538.1.S1_at	DEAD/H (Asp-Glu-Ala-Asp/His) box polypeptide 26B	DDX26B	0.000166125	2.45787	non metastatic up vs metastatic
Cfa.20728.1.S1_s_at	sestrin 1	SESN1	0.000539787	2.46029	non metastatic up vs metastatic
CfaAffx.21902.1.S1_at	v-erb-a erythroblastic leukemia viral oncogene homolog 4 (avian)	ERBB4	8.90383e-06	2.46288	non metastatic up vs metastatic
CfaAffx.29316.1.S1_at	transmembrane protein 52	TMEM52	0.000232487	2.46326	non metastatic up vs metastatic
CfaAffx.26191.1.S1_at	similar to CG5780-PA	CG5780-PA	0.000298202	2.47231	non metastatic up vs metastatic
Cfa.21146.1.S1_at	protocadherin gamma subfamily C, 3	PCDHGC3	0.000340245	2.47725	non metastatic up vs metastatic
Cfa.3891.1.S1_at	apolipoprotein C-III	APOC3	2.49925e-05	2.49747	non metastatic up vs metastatic
Cfa.10537.1.A1_at	component of oligomeric golgi complex 1	COG1	0.000115708	2.50514	non metastatic up vs metastatic
CfaAffx.26199.1.S1_at	RAS-like, family 12	RASL12	0.000151463	2.51223	non metastatic up vs metastatic
CfaAffx.25316.1.S1_s_at	actinin, alpha 1	ACTN1	4.75718e-05	2.52599	non metastatic up vs metastatic
CfaAffx.19753.1.S1_at	epidermal growth factor receptor pathway substrate 8	EPS8	0.000452569	2.56815	non metastatic up vs metastatic
Cfa.4969.1.A1_at	golgi autoantigen, golgin subfamily a, 3	GOLGA3	0.00028565	2.61718	non metastatic up vs metastatic
CfaAffx.29247.1.S1_at	eukaryotic translation elongation factor 2	EEF2	5.35639e-05	2.62959	non metastatic up vs metastatic
CfaAffx.22159.1.S1_at	similar to Platelet receptor Gi24 precursor	C10orf54	0.000118571	2.63075	non metastatic up vs metastatic
Cfa.15354.1.S1_s_at	splicing factor, arginine/serine-rich 18	SFRS18	0.000573016	2.65623	non metastatic up vs metastatic
CfaAffx.1726.1.S1_at	lymphotoxin beta (TNF superfamily, member 3)	LTB	0.000299782	2.66989	non metastatic up vs metastatic
CfaAffx.8349.1.S1_at	similar to myeloid/lymphoid or mixed-lineage leukemia 3 isoform 1	MLLT10	1.77278e-05	2.67476	non metastatic up vs metastatic
Cfa.4292.2.A1_a_at	cold inducible RNA binding protein	CIRBP	0.000151463	2.69656	non metastatic up vs metastatic
CfaAffx.6513.1.S1_s_at	absent in melanoma 1	AIM1	0.000975044	2.70054	non metastatic up vs metastatic
Cfa.7241.1.A1_at	lymphocyte antigen 6 complex, locus G5B	LY6G5B	0.000861063	2.71063	non metastatic up vs metastatic
CfaAffx.18107.1.S1_at	similar to adipocyte-specific adhesion molecule	ASAM	0.000856047	2.71135	non metastatic up vs metastatic
Cfa.546.2.S1_at	phytanoyl-CoA dioxygenase domain containing 1	PHYHD1	0.000361074	2.71162	non metastatic up vs metastatic
CfaAffx.27518.1.S1_s_at	dystrobrevin, alpha	DTNA	4.44636e-06	2.71311	non metastatic up vs metastatic
CfaAffx.26270.1.S1_at	similar to odd Oz/ten-m homolog 2	ODZ2	0.000533921	2.77661	non metastatic up vs metastatic
CfaAffx.8351.1.S1_s_at	myeloid/lymphoid or mixed-lineage leukemia 3	MLL3	0.000943278	2.77761	non metastatic up vs metastatic
Cfa.18744.1.S1_at	matrin 3	MATR3	1.22733e-05	2.79468	non metastatic up vs metastatic
CfaAffx.11392.1.S1_s_at	EPH receptor B1	EPHB1	1.47223e-05	2.80421	non metastatic up vs metastatic
CfaAffx.2621.1.S1_at	similar to Protein C5orf5 (GAP-like protein N61)	FAM13B	1.53325e-05	2.81112	non metastatic up vs metastatic
CfaAffx.7267.1.S1_s_at	similar to p130Cas-associated protein (p140Cap) (SNAP-25-interacting protein) (S	LOC219672	2.95941e-05	2.8303	non metastatic up vs metastatic
Cfa.17637.1.S1_s_at	nuclear factor I/A	NFIA	0.000523368	2.83614	non metastatic up vs metastatic
Cfa.5505.1.A1_at	autism susceptibility candidate 2	AUTS2	0.000118753	2.83821	non metastatic up vs metastatic
Cfa.5507.2.S1_at	IKAROS family zinc finger 2 (Helios)	IKZF2	7.70995e-05	2.84616	non metastatic up vs metastatic
CfaAffx.26023.1.S1_s_at	sarcoglycan, alpha (50kDa dystrophin-associated glycoprotein)	SGCA	0.000348079	2.84886	non metastatic up vs metastatic
CfaAffx.9664.1.S1_at	K(lysine) acetyltransferase 2B	KAT2B	0.000100559	2.8572	non metastatic up vs metastatic
CfaAffx.5084.1.S1_at	zinc finger protein 462	ZNF462	7.90862e-05	2.89605	non metastatic up vs metastatic
CfaAffx.11463.1.S1_at	dynein, axonemal, heavy chain 10	DNAH10	0.000609116	2.89881	non metastatic up vs metastatic
CfaAffx.10640.1.S1_s_at	furry homolog (Drosophila)	FRY	0.000914275	2.93494	non metastatic up vs metastatic
CfaAffx.3870.1.S1_s_at	DnaJ (Hsp40) homolog, subfamily B, member 5	DNAJB5	0.000707278	2.93761	non metastatic up vs metastatic
CfaAffx.18082.1.S1_s_at	SRY (sex determining region Y)-box 5	SOX5	0.000299782	2.94772	non metastatic up vs metastatic
Cfa.874.2.S1_s_at	O-linked N-acetylglucosamine (GlcNAc) transferase (UDP-N-acetylglucosamine:polyp	OGT	5.80743e-05	2.94977	non metastatic up vs metastatic
CfaAffx.18838.1.S1_s_at	ATP-binding cassette, sub-family C (CFTR/MRP), member 5	ABCC5	0.00024183	2.95541	non metastatic up vs metastatic
CfaAffx.2190.1.S1_at	solute carrier family 22 (organic cation/ergothioneine transporter), member 4	SLC22A4	0.000677658	2.9926	non metastatic up vs metastatic
CfaAffx.30566.1.S1_at	similar to Pancreatic alpha-amylase precursor (PA) (1,4-alpha-D-glucan glucanohy	AMY2A	0.00028172	3.01182	non metastatic up vs metastatic
Cfa.5480.1.A1_s_at	potassium channel tetramerisation domain containing 1	KCTD1	0.000617896	3.05719	non metastatic up vs metastatic
Cfa.15165.1.A1_at	similar to CG33071-PC, isoform C	CG33071-PC, isoform C	0.000341568	3.07453	non metastatic up vs metastatic
Cfa.1874.1.S1_at	sorting nexin 9	SNX9	0.000476979	3.08289	non metastatic up vs metastatic
CfaAffx.2351.1.S1_at	hyaluronan synthase 2	HAS2	0.000565661	3.12159	non metastatic up vs metastatic
Cfa.144.1.S1_s_at	met proto-oncogene (hepatocyte growth factor receptor)	MET	0.000390984	3.12512	non metastatic up vs metastatic
CfaAffx.24219.1.S1_s_at	similar to tropomyosin 1 (alpha)	TPM1	1.96309e-05	3.1436	non metastatic up vs metastatic
Cfa.10247.2.S1_at	heterogeneous nuclear ribonucleoprotein A2/B1	HNRNPA2B1	8.47954e-05	3.14945	non metastatic up vs metastatic
Cfa.18565.1.S1_at	oxysterol binding protein-like 9	OSBPL9	0.000121813	3.15985	non metastatic up vs metastatic
Cfa.15140.1.A1_s_at	G protein-coupled receptor 116	GPR116	0.000594379	3.18445	non metastatic up vs metastatic
CfaAffx.4331.1.S1_at	leucine rich repeat containing 1	LRRC1	3.87576e-05	3.2	non metastatic up vs metastatic
Cfa.4502.1.S1_at	phosphoinositide-3-kinase, regulatory subunit 1 (alpha)	PIK3R1	0.000146564	3.20455	non metastatic up vs metastatic
Cfa.14944.1.A1_at	aminomethyltransferase	AMT	0.000233924	3.20779	non metastatic up vs metastatic
Cfa.12543.1.A1_at	natriuretic peptide receptor B/guanylate cyclase B (atrionatriuretic peptide rec	NPR2	4.02478e-05	3.22355	non metastatic up vs metastatic
CfaAffx.17101.1.S1_s_at	collagen, type XVI, alpha 1	COL16A1	0.000482422	3.22821	non metastatic up vs metastatic
CfaAffx.23098.1.S1_s_at	similar to dynein, cytoplasmic, heavy polypeptide 2	DYNC2H1	0.000925656	3.25929	non metastatic up vs metastatic
Cfa.683.1.A1_at	tetratricopeptide repeat domain 14	TTC14	0.000535833	3.27354	non metastatic up vs metastatic
Cfa.6129.1.S1_at	non-SMC element 4 homolog A (S. cerevisiae)	NSMCE4A	5.2776e-05	3.27621	non metastatic up vs metastatic
CfaAffx.21611.1.S1_s_at	PIH1 domain containing 2	PIH1D2	9.89193e-05	3.2834	non metastatic up vs metastatic
CfaAffx.23588.1.S1_s_at	coiled-coil and C2 domain containing 2A	CC2D2A	0.000553096	3.32546	non metastatic up vs metastatic
Cfa.4331.2.S1_at	similar to Protein C2orf25, mitochondrial precursor	MMADHC	0.000568236	3.32718	non metastatic up vs metastatic
Cfa.1931.1.A1_at	SWI/SNF related, matrix associated, actin dependent regulator of chromatin, subf	SMARCA1	9.99476e-05	3.36772	non metastatic up vs metastatic
CfaAffx.15527.1.S1_at	jumonji, AT rich interactive domain 2	JARID2	0.000760324	3.37175	non metastatic up vs metastatic
Cfa.707.2.A1_x_at	ribosomal protein L32	RPL32	2.7051e-05	3.37184	non metastatic up vs metastatic
CfaAffx.3467.1.S1_at	MOB1, Mps One Binder kinase activator-like 2B (yeast)	MOBKL2B	0.000965188	3.3945	non metastatic up vs metastatic
CfaAffx.16811.1.S1_at	G protein-coupled receptor kinase interactor 2	GIT2	1.93315e-05	3.43824	non metastatic up vs metastatic
Cfa.9398.1.A1_at	Ewing sarcoma breakpoint region 1	EWSR1	8.38707e-05	3.44536	non metastatic up vs metastatic
Cfa.15400.1.A1_at	poly(A) binding protein, nuclear 1	PABPN1	0.000293506	3.5028	non metastatic up vs metastatic
CfaAffx.26743.1.S1_at	aquaporin 8	AQP8	0.000128692	3.55772	non metastatic up vs metastatic
Cfa.14207.1.A1_at	DEAH (Asp-Glu-Ala-His) box polypeptide 9	DHX9	0.000449731	3.59518	non metastatic up vs metastatic
CfaAffx.5659.1.S1_at	similar to ATP synthase, H+ transporting, mitochondrial F0 complex, subunit d is	ATP5H	4.26551e-05	3.62259	non metastatic up vs metastatic
CfaAffx.14906.1.S1_s_at	3-hydroxyisobutyryl-Coenzyme A hydrolase	HIBCH	4.67389e-05	3.6697	non metastatic up vs metastatic
Cfa.17400.1.S1_at	serine/threonine/tyrosine interacting-like 1	STYXL1	7.71411e-05	3.69689	non metastatic up vs metastatic
Cfa.19459.1.S1_at	protein inhibitor of activated STAT, 1	PIAS1	0.000107797	3.71625	non metastatic up vs metastatic
CfaAffx.27511.1.S1_at	olfactomedin 2	OLFM2	0.000773393	3.75856	non metastatic up vs metastatic
Cfa.20550.1.S1_at	La ribonucleoprotein domain family, member 4	LARP4	0.000171003	3.7904	non metastatic up vs metastatic
Cfa.9284.1.A1_at	deleted in bladder cancer 1	DBC1	0.000793852	3.80093	non metastatic up vs metastatic
Cfa.9772.1.A1_at	formin homology 2 domain containing 3	FHOD3	0.000972218	3.8371	non metastatic up vs metastatic
CfaAffx.10951.1.S1_at	leucine-rich repeats and immunoglobulin-like domains 1	LRIG1	4.00528e-05	3.88218	non metastatic up vs metastatic
CfaAffx.18341.1.S1_at	teashirt zinc finger homeobox 2	TSHZ2	0.000123762	4.00223	non metastatic up vs metastatic
CfaAffx.14099.1.S1_at	serine incorporator 5	SERINC5	4.81487e-06	4.07675	non metastatic up vs metastatic
CfaAffx.14004.1.S1_s_at	copine II	CPNE2	5.35639e-05	4.18238	non metastatic up vs metastatic
CfaAffx.3208.1.S1_at	transportin 3	TNPO3	0.000345838	4.19519	non metastatic up vs metastatic
CfaAffx.25618.1.S1_at	similar to TAR DNA binding protein isoform 4	TARDBP	2.28306e-05	4.19763	non metastatic up vs metastatic
CfaAffx.3150.1.S1_at	multiple PDZ domain protein	MPDZ	1.75323e-05	4.21823	non metastatic up vs metastatic
CfaAffx.15238.1.S1_at	chromodomain helicase DNA binding protein 9	CHD9	9.38989e-05	4.24147	non metastatic up vs metastatic
Cfa.18898.1.S1_at	SET domain containing 2	SETD2	0.000974245	4.31842	non metastatic up vs metastatic
CfaAffx.10883.1.S1_s_at	transferrin	TF	0.000541146	4.34627	non metastatic up vs metastatic
Cfa.2347.1.S1_at	LATS, large tumor suppressor, homolog 1 (Drosophila)	LATS1	0.000343713	4.3862	non metastatic up vs metastatic
CfaAffx.2745.1.S1_at	tripartite motif-containing 58	TRIM58	1.64724e-06	4.41005	non metastatic up vs metastatic
Cfa.18489.1.S1_at	high mobility group nucleosomal binding domain 3	HMGN3	2.81308e-05	4.5734	non metastatic up vs metastatic
CfaAffx.11893.1.S1_at	coagulation factor XI	F11	0.000683562	4.58719	non metastatic up vs metastatic
CfaAffx.23355.1.S1_s_at	TRAF2 and NCK interacting kinase	TNIK	0.00020378	4.59873	non metastatic up vs metastatic
Cfa.21327.1.S1_at	similar to alpha-2u globulin PGCL4	PGCL4	0.000336334	4.66591	non metastatic up vs metastatic
Cfa.5314.1.A1_at	zinc finger and BTB domain containing 20	ZBTB20	1.63154e-05	4.6701	non metastatic up vs metastatic
Cfa.11642.1.S1_s_at	actin, gamma 2, smooth muscle, enteric	ACTG2	0.000143772	5.02575	non metastatic up vs metastatic
CfaAffx.21523.1.S1_s_at	sema domain, transmembrane domain (TM), and cytoplasmic domain, (semaphorin) 6D	SEMA6D	0.000258144	5.04136	non metastatic up vs metastatic
CfaAffx.12818.1.S1_s_at	phospholipase C, epsilon 1	PLCE1	0.000764498	5.13653	non metastatic up vs metastatic
CfaAffx.9169.1.S1_s_at	RNA binding motif, single stranded interacting protein	RBMS3	0.000965188	5.13726	non metastatic up vs metastatic
Cfa.20442.1.S1_at	vesicle-associated membrane protein 2 (synaptobrevin 2)	VAMP2	2.86136e-05	5.21782	non metastatic up vs metastatic
CfaAffx.14958.1.S1_s_at	ABI gene family, member 3 (NESH) binding protein	ABI3BP	0.000700646	5.42443	non metastatic up vs metastatic
CfaAffx.30901.1.S1_s_at	transforming growth factor, beta receptor III	TGFBR3	0.000136507	5.47856	non metastatic up vs metastatic
CfaAffx.23506.1.S1_at	neurotrophin 3	NTF3	0.000992986	5.63686	non metastatic up vs metastatic
CfaAffx.2206.1.S1_s_at	unc-93 homolog A (C. elegans)	UNC93A	0.000402851	5.76194	non metastatic up vs metastatic
Cfa.17868.1.S1_at	calponin 1, basic, smooth muscle	CNN1	0.000531942	6.2543	non metastatic up vs metastatic
Cfa.2332.1.A1_at	neuropilin 1	NRP1	2.6225e-05	6.33224	non metastatic up vs metastatic
CfaAffx.20922.1.S1_at	zinc finger and BTB domain containing 16	ZBTB16	0.000212413	6.39891	non metastatic up vs metastatic
Cfa.7236.1.A1_s_at	neurexin 1	NRXN1	0.000899966	6.40373	non metastatic up vs metastatic
Cfa.3036.1.S1_at	UDP-Gal:betaGlcNAc beta 1,3-galactosyltransferase, polypeptide 2	B3GALT2	0.000303776	6.67268	non metastatic up vs metastatic
CfaAffx.18930.1.S1_s_at	myosin light chain kinase	MYLK	6.95654e-05	7.06453	non metastatic up vs metastatic
Cfa.21344.1.S1_at	protein kinase (cAMP-dependent, catalytic) inhibitor alpha	PKIA	0.000286267	7.35996	non metastatic up vs metastatic
CfaAffx.8446.1.S1_at	GATA binding protein 3	GATA3	0.000707278	7.55557	non metastatic up vs metastatic
CfaAffx.9991.1.S1_s_at	fibroblast growth factor receptor 1	FGFR1	3.25246e-05	7.5584	non metastatic up vs metastatic
Cfa.10219.2.A1_s_at	chondroitin sulfate proteoglycan 5 (neuroglycan C)	CSPG5	0.000185168	7.7391	non metastatic up vs metastatic
CfaAffx.4546.1.S1_s_at	dystonin	DST	0.000465918	7.87583	non metastatic up vs metastatic
CfaAffx.27976.1.S1_at	kelch-like 13 (Drosophila)	KLHL13	1.23646e-05	8.14153	non metastatic up vs metastatic
CfaAffx.22870.1.S1_s_at	alkaline phosphatase, liver/bone/kidney	ALPL	0.000456084	8.77226	non metastatic up vs metastatic
Cfa.10366.1.A1_at	neurotrophic tyrosine kinase, receptor, type 2	NTRK2	3.88294e-06	9.04333	non metastatic up vs metastatic
CfaAffx.24422.1.S1_s_at	keratin 17	KRT17	0.000253921	10.5339	non metastatic up vs metastatic
Cfa.5139.1.A1_s_at	follistatin	FST	1.13818e-05	10.8276	non metastatic up vs metastatic
CfaAffx.15340.1.S1_at	neural precursor cell expressed, developmentally down-regulated 9	NEDD9	2.20311e-06	11.2545	non metastatic up vs metastatic
CfaAffx.4817.1.S1_at	regulating synaptic membrane exocytosis 1	RIMS1	4.21996e-05	11.7372	non metastatic up vs metastatic
Cfa.261.1.A1_a_at	crystallin, mu	CRYM	0.000186565	12.1811	non metastatic up vs metastatic
CfaAffx.3936.1.S1_at	HEPACAM family member 2	HEPACAM2	0.000200444	13.2504	non metastatic up vs metastatic
Cfa.15780.1.S1_at	troponin I type 2 (skeletal, fast)	TNNI2	0.000432107	13.2527	non metastatic up vs metastatic
Cfa.3564.1.A1_s_at	collagen, type II, alpha 1	COL2A1	0.000767111	15.2033	non metastatic up vs metastatic
CfaAffx.21646.1.S1_at	glycoprotein hormone alpha 2	GPHA2	0.00033286	20.2388	non metastatic up vs metastatic
Cfa.1645.2.S1_s_at	myosin, heavy chain 11, smooth muscle	MYH11	1.64724e-06	25.5203	non metastatic up vs metastatic
CfaAffx.15786.1.S1_s_at	ATP-binding cassette, sub-family C (CFTR/MRP), member 11	ABCC11	0.000718415	27.2701	non metastatic up vs metastatic
Cfa.12228.1.A1_at	secretoglobin, family 1A, member 1 (uteroglobin)	SCGB1A1	0.000289654	36.1186	non metastatic up vs metastatic
